# Supplementary material for: 1-{(Z)-1-[3-(4-Bromo­phen­oxy)prop­oxy]-1-(2,4-difluoro­phen­yl)prop-1-en-2-yl}-1H-1,2,4-triazol-4-ium nitrate
Source: Acta Crystallogr Sect E Struct Rep Online. 2012 Jun 13;68(Pt 7):o2010. doi: 10.1107/S1600536812024154 (PMC3393281; doi:10.1107/S1600536812024154)
Supplement: Supplementary file 1 [file e-68-o2010-sup1.cif]

##############################################################################
#                                                                            #
# This CIF contains the data in a paper accepted for publication in          #
# Acta Crystallographica Section E. It conforms to the requirements of       #
# Notes for Authors for Acta Crystallographica Section E, and has been       #
# peer reviewed under the auspices of the IUCr Commission on Journals.       #
#                                                                            #
# Full details of the Crystallographic Information File format               #
# are given in the paper "The Crystallographic Information File (CIF):       #
# a New Standard Archive File for Crystallography" by S. R. Hall, F. H.      #
# Allen and I. D. Brown [Acta Cryst. (1991), A47, 655-685].                  #
#                                                                            #
# The current version of the core CIF dictionary is obtainable from          #
# ftp://ftp.iucr.org/pub/cif_core.dic.                                       #
#                                                                            #
# Software is freely available for graphical display of the structure(s)     #
# in this CIF. For information consult the CIF software page                 #
# http://www.iucr.org/resources/cif/software.                                #
#                                                                            #
# This file may be used for bona fide research purposes within the           #
# scientific community so long as proper attribution is given to the journal # 
# article from which it was obtained.                                        #
#                                                                            #
##############################################################################
data_global
_audit_creation_method     'from SHELXL97 CIF and IUCr SHELXL97-template'
_journal_date_recd_electronic     2012-03-22
_journal_date_accepted     2012-05-27
_journal_name_full     'Acta Crystallographica, Section E'
_journal_year     2012
_journal_volume     68
_journal_issue      7
_journal_page_first     o2010
_journal_page_last     o2010
_journal_paper_category     QO
_journal_paper_doi     10.1107/S1600536812024154
_journal_coeditor_code     HB6699
_publ_contact_author_name     ' Hu, Yong-hong'
_publ_contact_author_address
;
College of Life Science and Pharmaceutical Engineering
Nanjing University of Technology
Xinmofan Road No.5 Nanjing
Nanjing 210009
People's Republic of China
;
_publ_contact_author_email     yonghonghu09@gmail.com
_publ_contact_author_fax     '86 025 83587108'
_publ_contact_author_phone     '86 025 83587108'
_publ_section_title
;\
1-{(<i>Z</i>)-1-[3-(4-Bromophenoxy)propoxy]-1-(2,4-difluorophenyl)prop-1-en-2-\
yl}-1<i>H</i>-1,2,4-triazol-4-ium nitrate
;
loop_
    _publ_author_name
    _publ_author_address
    'Fei Shen'
;
Jiangsu Engineering Technology Research Center of Polypeptide Pharmaceutical,
College of Life Science and Pharmaceutical Engineering,
Nanjing University of Technology,
Xinmofan Road No. 5 Nanjing,
Nanjing 210009
People's Republic of China
;
    'Song Guo'
;
Jiangsu Engineering Technology Research Center of Polypeptide Pharmaceutical,
College of Life Science and Pharmaceutical Engineering,
Nanjing University of Technology,
Xinmofan Road No. 5 Nanjing,
Nanjing 210009
People's Republic of China
;
    'Yuan-yuan Luan'
;
College of Pharmaceutical Science,
Nanjing University of Technology,
Xinmofan Road No. 5 Nanjing,
Nanjing 210009
People's Republic of China
;
    'Kai Wang'
;
Jiangsu Engineering Technology Research Center of Polypeptide Pharmaceutical,
College of Life Science and Pharmaceutical Engineering,
Nanjing University of Technology,
Xinmofan Road No. 5 Nanjing,
Nanjing 210009
People's Republic of China
;
    'Yong-hong Hu'
;
Jiangsu Engineering Technology Research Center of Polypeptide Pharmaceutical,
College of Life Science and Pharmaceutical Engineering,
Nanjing University of Technology,
Xinmofan Road No. 5 Nanjing,
Nanjing 210009
People's Republic of China
;
data_I
_audit_creation_method     SHELXL-97
_chemical_name_systematic
;
1-{(<i>Z</i>)-1-[3-(4-Bromophenoxy)propoxy]-1-(2,4-difluorophenyl)prop-1-en-
2-yl}-1<i>H</i>-1,2,4-triazol-4-ium nitrate
;
_chemical_name_common     ?
_chemical_formula_moiety     'C20 H19 Br F2 N3 O2 +, N O3 -'
_chemical_formula_sum     'C20 H19 Br F2 N4 O5'
_chemical_formula_iupac     'C20 H19 Br F2 N3 O2 +, N O3 -'
_chemical_formula_weight     513.30
_chemical_melting_point     ?
_symmetry_cell_setting     triclinic
_symmetry_space_group_name_H-M     'P -1'
_symmetry_space_group_name_Hall     '-P 1'
loop_
    _symmetry_equiv_pos_as_xyz
    'x, y, z'
    '-x, -y, -z'
_cell_length_a     8.3030(17)
_cell_length_b     8.4260(17)
_cell_length_c     16.170(3)
_cell_angle_alpha     91.10(3)
_cell_angle_beta     95.80(3)
_cell_angle_gamma     102.30(3)
_cell_volume     1098.7(4)
_cell_formula_units_Z     2
_cell_measurement_reflns_used     25
_cell_measurement_theta_min     9
_cell_measurement_theta_max     13
_cell_measurement_temperature     293(2)
_exptl_crystal_description     plate
_exptl_crystal_colour     colorless
_exptl_crystal_size_max     0.20
_exptl_crystal_size_mid     0.10
_exptl_crystal_size_min     0.10
_exptl_crystal_density_diffrn     1.552
_exptl_crystal_density_meas     ?
_exptl_crystal_density_method     'not measured'
_exptl_crystal_F_000     520
_exptl_absorpt_coefficient_mu     1.927
_exptl_absorpt_correction_type     psi-scan
_exptl_absorpt_process_details     '(North <i>et al.</i>, 1968)'
_exptl_absorpt_correction_T_min     0.6992
_exptl_absorpt_correction_T_max     0.8306
_exptl_special_details     ?
_diffrn_ambient_temperature     293(2)
_diffrn_radiation_type     MoK\a
_diffrn_radiation_wavelength     0.71073
_diffrn_radiation_source     'fine-focus sealed tube'
_diffrn_radiation_monochromator     graphite
_diffrn_measurement_device_type     'Enraf--Nonius CAD-4'
_diffrn_measurement_method     \w/2\q
_diffrn_detector_area_resol_mean     ?
_diffrn_reflns_number     4329
_diffrn_reflns_av_R_equivalents     0.0318
_diffrn_reflns_av_sigmaI/netI     0.0657
_diffrn_reflns_theta_min     1.27
_diffrn_reflns_theta_max     25.37
_diffrn_reflns_theta_full     25.37
_diffrn_measured_fraction_theta_max     1.000
_diffrn_measured_fraction_theta_full     1.000
_diffrn_reflns_limit_h_min     0
_diffrn_reflns_limit_h_max     10
_diffrn_reflns_limit_k_min     -10
_diffrn_reflns_limit_k_max     9
_diffrn_reflns_limit_l_min     -19
_diffrn_reflns_limit_l_max     19
_diffrn_standards_number     3
_diffrn_standards_interval_count     200
_diffrn_standards_interval_time     2
_diffrn_standards_decay_%     1
_refine_special_details
;
Refinement of <i>F</i>^2^ against ALL reflections. The weighted <i>R</i>-factor
<i>wR</i> and goodness of fit <i>S</i> are based on <i>F</i>^2^, conventional
<i>R</i>-factors <i>R</i> are based on <i>F</i>, with <i>F</i> set to zero for
negative <i>F</i>^2^. The threshold expression of <i>F</i>^2^ >
\s(<i>F</i>^2^) is used only for calculating <i>R</i>-factors(gt) <i>etc</i>.
and is not relevant to the choice of reflections for refinement.
<i>R</i>-factors based on <i>F</i>^2^ are statistically about twice as large
as those based on <i>F</i>, and <i>R</i>- factors based on ALL data will be
even larger.
;
_reflns_number_total     4029
_reflns_number_gt     2250
_reflns_threshold_expression     I>2\s(I)
_refine_ls_structure_factor_coef     Fsqd
_refine_ls_matrix_type     full
_refine_ls_R_factor_all     0.1230
_refine_ls_R_factor_gt     0.0632
_refine_ls_wR_factor_gt     0.1295
_refine_ls_wR_factor_ref     0.1515
_refine_ls_goodness_of_fit_ref     1.007
_refine_ls_restrained_S_all     1.153
_refine_ls_number_reflns     4029
_refine_ls_number_parameters     289
_refine_ls_number_restraints     1
_refine_ls_hydrogen_treatment     constr
_refine_ls_weighting_scheme     calc
_refine_ls_weighting_details
                 'calc w=1/[\s^2^(Fo^2^)+(0.0750P)^2^] where P=(Fo^2^+2Fc^2^)/3'
_atom_sites_solution_hydrogens     geom
_atom_sites_solution_primary     direct
_atom_sites_solution_secondary     difmap
_refine_ls_shift/su_max     0.001
_refine_ls_shift/su_mean     0.000
_refine_diff_density_max     0.492
_refine_diff_density_min     -0.474
_refine_ls_extinction_method     none
_refine_ls_extinction_coef     ?
loop_
    _atom_type_symbol
    _atom_type_description
    _atom_type_scat_dispersion_real
    _atom_type_scat_dispersion_imag
    _atom_type_scat_source
    'C' 'C' 0.0033 0.0016
                         'International Tables Vol C Tables 4.2.6.8 and 6.1.1.4'
    'H' 'H' 0.0000 0.0000
                         'International Tables Vol C Tables 4.2.6.8 and 6.1.1.4'
    'N' 'N' 0.0061 0.0033
                         'International Tables Vol C Tables 4.2.6.8 and 6.1.1.4'
    'O' 'O' 0.0106 0.0060
                         'International Tables Vol C Tables 4.2.6.8 and 6.1.1.4'
    'F' 'F' 0.0171 0.0103
                         'International Tables Vol C Tables 4.2.6.8 and 6.1.1.4'
    'Br' 'Br' -0.2901 2.4595
                         'International Tables Vol C Tables 4.2.6.8 and 6.1.1.4'
_computing_data_collection     'CAD-4 EXPRESS (Enraf--Nonius, 1994)'
_computing_cell_refinement     'CAD-4 EXPRESS (Enraf--Nonius, 1994)'
_computing_data_reduction     'XCAD4 (Harms & Wocadlo, 1995)'
_computing_structure_solution     'SHELXS97 (Sheldrick, 2008)'
_computing_structure_refinement     'SHELXL97 (Sheldrick, 2008)'
_computing_molecular_graphics     'SHELXTL (Sheldrick, 2008)'
_computing_publication_material     'PLATON (Spek, 2009)'
loop_
    _atom_site_type_symbol
    _atom_site_label
    _atom_site_fract_x
    _atom_site_fract_y
    _atom_site_fract_z
    _atom_site_U_iso_or_equiv
    _atom_site_adp_type
    _atom_site_calc_flag
    _atom_site_refinement_flags
    _atom_site_occupancy
    _atom_site_symmetry_multiplicity
    _atom_site_disorder_assembly
    _atom_site_disorder_group
    Br Br 0.98343(10) 0.93868(9) 0.81164(4) 0.0842(3) Uani d . 1 1 . .
    O O1 0.5622(4) 0.7633(4) 0.2460(2) 0.0504(9) Uani d . 1 1 . .
    N N1 0.6426(5) 0.4746(5) 0.2587(2) 0.0415(10) Uani d . 1 1 . .
    F F1 -0.0592(5) 0.7759(6) -0.0124(3) 0.1075(14) Uani d . 1 1 . .
    C C1 0.1701(7) 0.5970(7) 0.1459(3) 0.0567(15) Uani d . 1 1 . .
    H H1A 0.1495 0.5219 0.1871 0.068 Uiso calc R 1 1 . .
    O O2 0.7624(4) 1.0648(4) 0.4584(2) 0.0546(10) Uani d . 1 1 . .
    F F2 0.5119(5) 0.8501(5) 0.0607(2) 0.0953(13) Uani d . 1 1 . .
    N N2 0.7812(5) 0.4226(5) 0.2392(3) 0.0516(11) Uani d . 1 1 . .
    C C2 0.0372(7) 0.6312(8) 0.0959(4) 0.0686(17) Uani d . 1 1 . .
    H H2B -0.0714 0.5805 0.1027 0.082 Uiso calc R 1 1 . .
    N N3 0.7821(5) 0.4579(5) 0.3707(3) 0.0445(10) Uani d . 1 1 . .
    H H3A 0.8152 0.4614 0.4230 0.053 Uiso calc RD 1 1 . .
    C C3 0.0711(8) 0.7408(8) 0.0371(4) 0.0676(17) Uani d . 1 1 . .
    C C4 0.2289(8) 0.8143(8) 0.0214(4) 0.0734(18) Uani d . 1 1 . .
    H H4A 0.2481 0.8853 -0.0216 0.088 Uiso calc R 1 1 . .
    C C5 0.3555(7) 0.7772(7) 0.0724(3) 0.0605(15) Uani d . 1 1 . .
    C C6 0.3333(6) 0.6713(6) 0.1366(3) 0.0456(12) Uani d . 1 1 . .
    C C7 0.4737(6) 0.6405(6) 0.1930(3) 0.0425(12) Uani d . 1 1 . .
    C C8 0.5168(6) 0.4976(6) 0.1943(3) 0.0449(12) Uani d . 1 1 . .
    C C9 0.8628(7) 0.4159(6) 0.3118(4) 0.0504(14) Uani d . 1 1 . .
    H H9A 0.9642 0.3854 0.3204 0.060 Uiso calc R 1 1 . .
    C C10 0.6445(6) 0.4938(6) 0.3394(3) 0.0402(12) Uani d . 1 1 . .
    H H10A 0.5645 0.5261 0.3681 0.048 Uiso calc R 1 1 . .
    C C11 0.4530(8) 0.3536(7) 0.1346(4) 0.0704(18) Uani d . 1 1 . .
    H H11A 0.3712 0.3784 0.0935 0.106 Uiso calc R 1 1 . .
    H H11B 0.4040 0.2615 0.1645 0.106 Uiso calc R 1 1 . .
    H H11C 0.5432 0.3289 0.1077 0.106 Uiso calc R 1 1 . .
    C C12 0.4855(7) 0.8956(6) 0.2671(3) 0.0530(14) Uani d . 1 1 . .
    H H12A 0.3866 0.8547 0.2941 0.064 Uiso calc R 1 1 . .
    H H12B 0.4542 0.9490 0.2172 0.064 Uiso calc R 1 1 . .
    C C13 0.6100(7) 1.0130(6) 0.3248(3) 0.0530(14) Uani d . 1 1 . .
    H H13A 0.5696 1.1117 0.3321 0.064 Uiso calc R 1 1 . .
    H H13B 0.7131 1.0415 0.2997 0.064 Uiso calc R 1 1 . .
    C C14 0.6429(7) 0.9442(6) 0.4086(3) 0.0528(14) Uani d . 1 1 . .
    H H14A 0.5411 0.9168 0.4348 0.063 Uiso calc R 1 1 . .
    H H14B 0.6851 0.8463 0.4023 0.063 Uiso calc R 1 1 . .
    C C15 0.8075(6) 1.0270(6) 0.5371(3) 0.0446(12) Uani d . 1 1 . .
    C C16 0.9266(7) 1.1447(6) 0.5838(4) 0.0536(14) Uani d . 1 1 . .
    H H16A 0.9712 1.2414 0.5598 0.064 Uiso calc R 1 1 . .
    C C17 0.9793(7) 1.1207(7) 0.6646(4) 0.0565(15) Uani d . 1 1 . .
    H H17A 1.0592 1.2002 0.6952 0.068 Uiso calc R 1 1 . .
    C C18 0.9121(7) 0.9758(7) 0.7007(3) 0.0545(14) Uani d . 1 1 . .
    C C19 0.7945(7) 0.8595(7) 0.6547(4) 0.0562(15) Uani d . 1 1 . .
    H H19A 0.7494 0.7628 0.6786 0.067 Uiso calc R 1 1 . .
    C C20 0.7436(7) 0.8845(6) 0.5745(4) 0.0568(15) Uani d . 1 1 . .
    H H20A 0.6643 0.8041 0.5441 0.068 Uiso calc R 1 1 . .
    O O4 0.8591(4) 0.5077(4) 0.5425(2) 0.0537(9) Uani d D 1 1 . .
    N N4 0.7288(6) 0.4501(5) 0.5751(3) 0.0502(11) Uani d . 1 1 . .
    O O3 0.7345(5) 0.4623(5) 0.6516(3) 0.0658(11) Uani d . 1 1 . .
    O O5 0.6014(5) 0.3882(5) 0.5316(3) 0.0775(13) Uani d . 1 1 . .
loop_
    _atom_site_aniso_label
    _atom_site_aniso_U_11
    _atom_site_aniso_U_22
    _atom_site_aniso_U_33
    _atom_site_aniso_U_12
    _atom_site_aniso_U_13
    _atom_site_aniso_U_23
    Br 0.0977(6) 0.0922(6) 0.0618(4) 0.0230(4) -0.0016(4) 0.0056(4)
    O1 0.048(2) 0.042(2) 0.061(2) 0.0136(17) -0.0076(18) -0.0066(17)
    N1 0.039(2) 0.039(2) 0.048(3) 0.0110(19) 0.005(2) -0.0007(19)
    F1 0.083(3) 0.147(4) 0.093(3) 0.038(3) -0.022(2) 0.035(3)
    C1 0.055(4) 0.059(4) 0.051(3) 0.004(3) -0.001(3) 0.010(3)
    O2 0.057(2) 0.034(2) 0.065(2) 0.0005(17) -0.0107(19) -0.0009(18)
    F2 0.066(2) 0.120(3) 0.091(3) -0.004(2) 0.007(2) 0.046(2)
    N2 0.045(3) 0.059(3) 0.054(3) 0.017(2) 0.010(2) -0.003(2)
    C2 0.046(4) 0.089(5) 0.065(4) 0.012(3) -0.013(3) 0.003(4)
    N3 0.036(2) 0.041(2) 0.054(3) 0.006(2) -0.003(2) 0.004(2)
    C3 0.065(4) 0.091(5) 0.049(3) 0.032(4) -0.016(3) 0.010(3)
    C4 0.077(5) 0.080(5) 0.061(4) 0.014(4) -0.004(4) 0.024(3)
    C5 0.055(4) 0.070(4) 0.050(3) 0.002(3) -0.002(3) 0.014(3)
    C6 0.046(3) 0.048(3) 0.040(3) 0.008(3) -0.003(2) -0.003(2)
    C7 0.041(3) 0.046(3) 0.038(3) 0.007(3) -0.002(2) 0.002(2)
    C8 0.042(3) 0.045(3) 0.045(3) 0.008(2) -0.003(2) -0.003(2)
    C9 0.038(3) 0.052(3) 0.066(4) 0.018(3) 0.013(3) -0.003(3)
    C10 0.031(3) 0.040(3) 0.051(3) 0.010(2) 0.009(2) 0.003(2)
    C11 0.070(4) 0.062(4) 0.075(4) 0.016(3) -0.009(3) -0.020(3)
    C12 0.051(3) 0.044(3) 0.063(3) 0.015(3) -0.009(3) 0.002(3)
    C13 0.058(4) 0.032(3) 0.065(4) 0.006(3) -0.005(3) -0.004(3)
    C14 0.047(3) 0.036(3) 0.070(4) 0.001(3) 0.002(3) -0.005(3)
    C15 0.043(3) 0.029(3) 0.062(3) 0.010(2) 0.004(3) -0.005(2)
    C16 0.050(3) 0.033(3) 0.074(4) 0.006(3) 0.000(3) 0.002(3)
    C17 0.051(3) 0.050(4) 0.067(4) 0.014(3) -0.006(3) -0.004(3)
    C18 0.051(3) 0.057(4) 0.058(3) 0.019(3) 0.006(3) -0.005(3)
    C19 0.063(4) 0.044(3) 0.061(4) 0.009(3) 0.011(3) 0.003(3)
    C20 0.054(4) 0.034(3) 0.077(4) 0.000(3) 0.002(3) -0.007(3)
    O4 0.035(2) 0.057(2) 0.067(2) 0.0034(17) 0.0080(18) 0.0052(19)
    N4 0.042(3) 0.038(3) 0.074(3) 0.012(2) 0.012(3) 0.007(2)
    O3 0.074(3) 0.071(3) 0.056(3) 0.016(2) 0.020(2) 0.011(2)
    O5 0.038(2) 0.091(3) 0.091(3) -0.010(2) 0.003(2) 0.000(3)
_geom_special_details
;
All e.s.d.'s (except the e.s.d. in the dihedral angle between two l.s. planes)
are estimated using the full covariance matrix. The cell e.s.d.'s are taken
into account individually in the estimation of e.s.d.'s in distances, angles
and torsion angles; correlations between e.s.d.'s in cell parameters are only
used when they are defined by crystal symmetry. An approximate (isotropic)
treatment of cell e.s.d.'s is used for estimating e.s.d.'s involving l.s.
planes.
;
loop_
    _geom_bond_atom_site_label_1
    _geom_bond_atom_site_label_2
    _geom_bond_site_symmetry_2
    _geom_bond_distance
    _geom_bond_publ_flag
    Br C18 . 1.884(6) ?
    O1 C7 . 1.364(6) ?
    O1 C12 . 1.448(6) ?
    N1 C10 . 1.309(6) ?
    N1 N2 . 1.379(5) ?
    N1 C8 . 1.445(6) ?
    F1 C3 . 1.368(6) ?
    C1 C2 . 1.386(7) ?
    C1 C6 . 1.392(7) ?
    C1 H1A . 0.9300 ?
    O2 C15 . 1.352(6) ?
    O2 C14 . 1.430(6) ?
    F2 C5 . 1.347(6) ?
    N2 C9 . 1.304(6) ?
    C2 C3 . 1.346(8) ?
    C2 H2B . 0.9300 ?
    N3 C10 . 1.300(6) ?
    N3 C9 . 1.303(6) ?
    N3 H3A . 0.8600 ?
    C3 C4 . 1.375(8) ?
    C4 C5 . 1.363(8) ?
    C4 H4A . 0.9300 ?
    C5 C6 . 1.382(7) ?
    C6 C7 . 1.476(7) ?
    C7 C8 . 1.327(7) ?
    C8 C11 . 1.504(7) ?
    C9 H9A . 0.9300 ?
    C10 H10A . 0.9300 ?
    C11 H11A . 0.9600 ?
    C11 H11B . 0.9600 ?
    C11 H11C . 0.9600 ?
    C12 C13 . 1.500(7) ?
    C12 H12A . 0.9700 ?
    C12 H12B . 0.9700 ?
    C13 C14 . 1.507(7) ?
    C13 H13A . 0.9700 ?
    C13 H13B . 0.9700 ?
    C14 H14A . 0.9700 ?
    C14 H14B . 0.9700 ?
    C15 C20 . 1.383(7) ?
    C15 C16 . 1.391(7) ?
    C16 C17 . 1.368(7) ?
    C16 H16A . 0.9300 ?
    C17 C18 . 1.395(8) ?
    C17 H17A . 0.9300 ?
    C18 C19 . 1.374(7) ?
    C19 C20 . 1.356(7) ?
    C19 H19A . 0.9300 ?
    C20 H20A . 0.9300 ?
    O4 N4 . 1.259(5) ?
    N4 O5 . 1.219(5) ?
    N4 O3 . 1.235(5) ?
loop_
    _geom_angle_atom_site_label_1
    _geom_angle_atom_site_label_2
    _geom_angle_atom_site_label_3
    _geom_angle_site_symmetry_1
    _geom_angle_site_symmetry_3
    _geom_angle
    _geom_angle_publ_flag
    C7 O1 C12 . . 118.7(4) ?
    C10 N1 N2 . . 110.9(4) ?
    C10 N1 C8 . . 128.3(4) ?
    N2 N1 C8 . . 120.8(4) ?
    C2 C1 C6 . . 122.1(5) ?
    C2 C1 H1A . . 119.0 ?
    C6 C1 H1A . . 119.0 ?
    C15 O2 C14 . . 117.2(4) ?
    C9 N2 N1 . . 103.0(4) ?
    C3 C2 C1 . . 117.5(6) ?
    C3 C2 H2B . . 121.3 ?
    C1 C2 H2B . . 121.3 ?
    C10 N3 C9 . . 110.5(4) ?
    C10 N3 H3A . . 124.8 ?
    C9 N3 H3A . . 124.8 ?
    C2 C3 F1 . . 118.0(6) ?
    C2 C3 C4 . . 124.0(6) ?
    F1 C3 C4 . . 118.0(6) ?
    C5 C4 C3 . . 116.3(6) ?
    C5 C4 H4A . . 121.9 ?
    C3 C4 H4A . . 121.9 ?
    F2 C5 C4 . . 118.2(5) ?
    F2 C5 C6 . . 117.8(5) ?
    C4 C5 C6 . . 124.0(6) ?
    C5 C6 C1 . . 116.0(5) ?
    C5 C6 C7 . . 122.3(5) ?
    C1 C6 C7 . . 121.7(5) ?
    C8 C7 O1 . . 118.6(4) ?
    C8 C7 C6 . . 122.5(5) ?
    O1 C7 C6 . . 118.8(4) ?
    C7 C8 N1 . . 117.9(4) ?
    C7 C8 C11 . . 127.8(5) ?
    N1 C8 C11 . . 114.4(4) ?
    N3 C9 N2 . . 110.4(5) ?
    N3 C9 H9A . . 124.8 ?
    N2 C9 H9A . . 124.8 ?
    N3 C10 N1 . . 105.2(4) ?
    N3 C10 H10A . . 127.4 ?
    N1 C10 H10A . . 127.4 ?
    C8 C11 H11A . . 109.5 ?
    C8 C11 H11B . . 109.5 ?
    H11A C11 H11B . . 109.5 ?
    C8 C11 H11C . . 109.5 ?
    H11A C11 H11C . . 109.5 ?
    H11B C11 H11C . . 109.5 ?
    O1 C12 C13 . . 107.4(4) ?
    O1 C12 H12A . . 110.2 ?
    C13 C12 H12A . . 110.2 ?
    O1 C12 H12B . . 110.2 ?
    C13 C12 H12B . . 110.2 ?
    H12A C12 H12B . . 108.5 ?
    C12 C13 C14 . . 112.4(4) ?
    C12 C13 H13A . . 109.1 ?
    C14 C13 H13A . . 109.1 ?
    C12 C13 H13B . . 109.1 ?
    C14 C13 H13B . . 109.1 ?
    H13A C13 H13B . . 107.9 ?
    O2 C14 C13 . . 107.9(4) ?
    O2 C14 H14A . . 110.1 ?
    C13 C14 H14A . . 110.1 ?
    O2 C14 H14B . . 110.1 ?
    C13 C14 H14B . . 110.1 ?
    H14A C14 H14B . . 108.4 ?
    O2 C15 C20 . . 125.7(5) ?
    O2 C15 C16 . . 116.1(5) ?
    C20 C15 C16 . . 118.1(5) ?
    C17 C16 C15 . . 121.1(5) ?
    C17 C16 H16A . . 119.4 ?
    C15 C16 H16A . . 119.4 ?
    C16 C17 C18 . . 119.4(5) ?
    C16 C17 H17A . . 120.3 ?
    C18 C17 H17A . . 120.3 ?
    C19 C18 C17 . . 119.6(5) ?
    C19 C18 Br . . 120.1(4) ?
    C17 C18 Br . . 120.3(4) ?
    C20 C19 C18 . . 120.5(5) ?
    C20 C19 H19A . . 119.7 ?
    C18 C19 H19A . . 119.7 ?
    C19 C20 C15 . . 121.3(5) ?
    C19 C20 H20A . . 119.4 ?
    C15 C20 H20A . . 119.4 ?
    O5 N4 O3 . . 121.9(5) ?
    O5 N4 O4 . . 120.4(5) ?
    O3 N4 O4 . . 117.7(5) ?
loop_
    _geom_torsion_atom_site_label_1
    _geom_torsion_atom_site_label_2
    _geom_torsion_atom_site_label_3
    _geom_torsion_atom_site_label_4
    _geom_torsion_site_symmetry_1
    _geom_torsion_site_symmetry_2
    _geom_torsion_site_symmetry_3
    _geom_torsion_site_symmetry_4
    _geom_torsion
    _geom_torsion_publ_flag
    C10 N1 N2 C9 . . . . -1.1(5) ?
    C8 N1 N2 C9 . . . . -179.7(4) ?
    C6 C1 C2 C3 . . . . -0.2(9) ?
    C1 C2 C3 F1 . . . . -179.8(5) ?
    C1 C2 C3 C4 . . . . 3.1(10) ?
    C2 C3 C4 C5 . . . . -3.4(10) ?
    F1 C3 C4 C5 . . . . 179.6(6) ?
    C3 C4 C5 F2 . . . . -178.2(6) ?
    C3 C4 C5 C6 . . . . 0.6(10) ?
    F2 C5 C6 C1 . . . . -179.2(5) ?
    C4 C5 C6 C1 . . . . 2.0(9) ?
    F2 C5 C6 C7 . . . . 1.8(8) ?
    C4 C5 C6 C7 . . . . -177.0(6) ?
    C2 C1 C6 C5 . . . . -2.2(8) ?
    C2 C1 C6 C7 . . . . 176.7(5) ?
    C12 O1 C7 C8 . . . . -158.1(5) ?
    C12 O1 C7 C6 . . . . 21.7(6) ?
    C5 C6 C7 C8 . . . . -113.0(6) ?
    C1 C6 C7 C8 . . . . 68.1(7) ?
    C5 C6 C7 O1 . . . . 67.2(7) ?
    C1 C6 C7 O1 . . . . -111.7(6) ?
    O1 C7 C8 N1 . . . . 7.3(7) ?
    C6 C7 C8 N1 . . . . -172.5(4) ?
    O1 C7 C8 C11 . . . . -171.2(5) ?
    C6 C7 C8 C11 . . . . 9.0(9) ?
    C10 N1 C8 C7 . . . . 55.1(7) ?
    N2 N1 C8 C7 . . . . -126.5(5) ?
    C10 N1 C8 C11 . . . . -126.2(5) ?
    N2 N1 C8 C11 . . . . 52.2(6) ?
    C10 N3 C9 N2 . . . . 0.0(6) ?
    N1 N2 C9 N3 . . . . 0.6(6) ?
    C9 N3 C10 N1 . . . . -0.7(5) ?
    N2 N1 C10 N3 . . . . 1.1(5) ?
    C8 N1 C10 N3 . . . . 179.6(4) ?
    C7 O1 C12 C13 . . . . -179.3(4) ?
    O1 C12 C13 C14 . . . . -68.8(6) ?
    C15 O2 C14 C13 . . . . 179.2(4) ?
    C12 C13 C14 O2 . . . . 180.0(4) ?
    C14 O2 C15 C20 . . . . -2.6(7) ?
    C14 O2 C15 C16 . . . . 178.6(4) ?
    O2 C15 C16 C17 . . . . 178.8(5) ?
    C20 C15 C16 C17 . . . . -0.1(8) ?
    C15 C16 C17 C18 . . . . -0.2(8) ?
    C16 C17 C18 C19 . . . . 0.2(8) ?
    C16 C17 C18 Br . . . . 179.5(4) ?
    C17 C18 C19 C20 . . . . 0.1(8) ?
    Br C18 C19 C20 . . . . -179.3(4) ?
    C18 C19 C20 C15 . . . . -0.3(9) ?
    O2 C15 C20 C19 . . . . -178.5(5) ?
    C16 C15 C20 C19 . . . . 0.3(8) ?
loop_
    _geom_hbond_atom_site_label_D
    _geom_hbond_atom_site_label_H
    _geom_hbond_atom_site_label_A
    _geom_hbond_site_symmetry_A
    _geom_hbond_distance_DH
    _geom_hbond_distance_HA
    _geom_hbond_distance_DA
    _geom_hbond_angle_DHA
    _geom_hbond_publ_flag
    N3 H3A O4 . 0.86 1.95 2.790(6) 167 yes
    C9 H9A O3 2_766 0.93 2.55 3.271(7) 135 yes
    C10 H10A O3 2_666 0.93 2.49 3.263(7) 140 yes
    C10 H10A O5 2_666 0.93 2.42 3.340(7) 168 yes
    C19 H19A O3 . 0.93 2.54 3.276(7) 137 yes
