# Supplementary material for: 1-{(Z)-1-[3-(4-Bromo­phen­oxy)prop­oxy]-1-(2,4-difluoro­phen­yl)prop-1-en-2-yl}-1H-1,2,4-triazol-4-ium nitrate
Source: Acta Crystallogr Sect E Struct Rep Online. 2012 Jun 13;68(Pt 7):o2010. doi: 10.1107/S1600536812024154 (PMC3393281; doi:10.1107/S1600536812024154)
Supplement: Supplementary file 2 [file e-68-o2010-Isup2.hkl]

# 
# h,k,l, Fc-squared, Fo-squared, sigma(Fo-squared) and status flag 
# 
data_I
_shelx_title '    X in P-1' 
_shelx_refln_list_code          4 
_shelx_F_calc_maximum      138.06 
_exptl_crystal_F_000       520.00 
_reflns_d_resolution_high  0.8293 
 
loop_ 
 _symmetry_equiv_pos_as_xyz 
 'x, y, z' 
 '-x, -y, -z' 
 
_cell_length_a     8.3030 
_cell_length_b     8.4260 
_cell_length_c    16.1700 
_cell_angle_alpha  91.100 
_cell_angle_beta   95.800 
_cell_angle_gamma 102.300 
 
_shelx_F_squared_multiplier     1.000 
 
loop_ 
 _refln_index_h 
 _refln_index_k 
 _refln_index_l 
 _refln_F_squared_calc 
 _refln_F_squared_meas 
 _refln_F_squared_sigma 
 _refln_observed_status 
   1   0   0      883.31      845.01      9.42 o 
   2   0   0     2798.96     2769.57     17.65 o 
   3   0   0      516.26      429.16     11.40 o 
   4   0   0     2190.05     2022.41     21.03 o 
   5   0   0      586.45      527.00     16.91 o 
   6   0   0      105.22      133.85     13.81 o 
   7   0   0       88.79      123.27     14.97 o 
   8   0   0      109.95      159.01     15.45 o 
   9   0   0        1.05       24.62     16.88 o 
  -9   1   0        0.24        1.65     25.22 o 
  -8   1   0        2.85       24.49     23.46 o 
  -7   1   0       13.87        3.85     20.79 o 
  -6   1   0        6.39       17.90     17.90 o 
  -5   1   0      864.32      868.95     22.15 o 
  -4   1   0     1436.94     1347.03     17.29 o 
  -3   1   0     3322.46     3137.00     19.32 o 
  -2   1   0     5150.89     4829.33     19.50 o 
  -1   1   0      867.97      822.21     10.04 o 
   0   1   0      384.07      369.00      6.71 o 
   1   1   0    10909.75     9229.17    128.40 o 
   2   1   0     4867.99     4522.50     25.05 o 
   3   1   0      796.29      876.31     13.69 o 
   4   1   0     1653.65     1599.41     20.12 o 
   5   1   0       37.88       34.59     10.13 o 
   6   1   0       98.55      110.46     13.98 o 
   7   1   0       14.09       23.50     14.92 o 
   8   1   0        4.87       15.76     17.49 o 
   9   1   0        8.22        3.51     18.21 o 
  -9   2   0       19.14       42.14     23.71 o 
  -8   2   0      346.22      287.10     26.28 o 
  -7   2   0       63.60       53.70     19.32 o 
  -6   2   0      555.81      488.53     18.56 o 
  -5   2   0      667.11      595.97     16.01 o 
  -4   2   0      494.50      435.81     11.97 o 
  -3   2   0      302.86      284.08      8.83 o 
  -2   2   0      479.03      502.75     10.14 o 
  -1   2   0     8089.81     7849.68    130.91 o 
   0   2   0    11630.04    10424.64    198.76 o 
   1   2   0      589.66      653.65     10.51 o 
   2   2   0      435.23      408.48     11.12 o 
   3   2   0       18.19       21.94      6.80 o 
   4   2   0       84.07       70.11     10.07 o 
   5   2   0      131.05      135.56     13.20 o 
   6   2   0        9.83       35.62     12.72 o 
   7   2   0        5.27        8.71     16.16 o 
   8   2   0       57.97       28.90     19.69 o 
   9   2   0       11.63       24.57     18.83 o 
  -9   3   0        2.38        2.69     23.93 o 
  -8   3   0       28.42       66.95     20.19 o 
  -7   3   0      129.52      116.89     18.00 o 
  -6   3   0       43.24       23.28     13.82 o 
  -5   3   0       31.36       21.33     10.64 o 
  -4   3   0      517.65      438.46     13.31 o 
  -3   3   0     1162.15     1231.24     19.06 o 
  -2   3   0     1084.49     1205.68     15.97 o 
  -1   3   0      974.72     1132.72     14.97 o 
   0   3   0      877.92      997.56     12.09 o 
   1   3   0     2904.97     3055.71     24.24 o 
   2   3   0      547.57      576.43     14.22 o 
   3   3   0       96.03      105.27     10.70 o 
   4   3   0      623.96      658.96     17.41 o 
   5   3   0      311.60      263.97     16.66 o 
   6   3   0        4.33       12.75     15.77 o 
   7   3   0        2.89       17.49     18.12 o 
   8   3   0       12.82        9.55     19.41 o 
  -9   4   0       34.24       63.84     22.88 o 
  -8   4   0        6.64        5.87     20.60 o 
  -7   4   0       25.59        7.66     18.27 o 
  -6   4   0       34.83       34.56     15.41 o 
  -5   4   0       20.38       33.52     11.99 o 
  -4   4   0      142.98      160.73     13.34 o 
  -3   4   0       98.57       92.49     10.00 o 
  -2   4   0       32.30       32.69      7.91 o 
  -1   4   0      842.12      932.79     16.30 o 
   0   4   0       67.24       70.22      7.68 o 
   1   4   0      527.01      468.82     14.14 o 
   2   4   0      209.93      232.60     12.58 o 
   3   4   0       46.63       59.04     11.55 o 
   4   4   0      514.09      541.74     19.94 o 
   5   4   0        2.45        6.91     15.48 o 
   6   4   0       37.88       55.00     18.49 o 
   7   4   0        0.34        6.40     19.06 o 
   8   4   0        0.54       18.17     19.86 o 
  -9   5   0        0.10       20.31     22.51 o 
  -8   5   0        6.31        6.02     21.89 o 
  -7   5   0      119.12       75.27     20.45 o 
  -6   5   0       86.27       98.54     17.51 o 
  -5   5   0      110.91      125.69     16.00 o 
  -4   5   0        6.73        1.76     12.05 o 
  -3   5   0      761.76      809.29     21.17 o 
  -2   5   0       18.22       32.06     10.41 o 
  -1   5   0      546.17      611.07     15.59 o 
   0   5   0      113.71      128.66      8.70 o 
   1   5   0      338.65      313.60     15.43 o 
   2   5   0       26.33       18.43     12.50 o 
   3   5   0     1080.89     1146.44     25.84 o 
   4   5   0      419.03      427.39     21.61 o 
   5   5   0       23.56       24.64     18.01 o 
   6   5   0       27.35        3.23     19.89 o 
   7   5   0       12.77        6.59     20.29 o 
  -9   6   0        0.86        8.81     22.31 o 
  -8   6   0        2.07       16.81     21.23 o 
  -7   6   0       34.35       44.89     20.90 o 
  -6   6   0       25.58       42.89     17.50 o 
  -5   6   0        2.00        5.22     16.04 o 
  -4   6   0        0.62       15.39     15.39 o 
  -3   6   0        3.09       37.46     13.35 o 
  -2   6   0       57.51       51.58     14.57 o 
  -1   6   0      158.75      144.11     15.34 o 
   0   6   0       50.60       33.23      9.59 o 
   1   6   0      301.14      270.01     18.70 o 
   2   6   0        5.24       30.49     15.02 o 
   3   6   0      114.91       96.29     18.39 o 
   4   6   0      292.54      271.76     21.98 o 
   5   6   0       68.78       57.46     20.58 o 
   6   6   0        6.61       15.57     20.49 o 
  -8   7   0        1.27       29.34     22.50 o 
  -7   7   0        2.97        0.00     22.75 o 
  -6   7   0      106.70       90.42     19.57 o 
  -5   7   0       28.73       64.60     19.25 o 
  -4   7   0        2.17        7.27     16.08 o 
  -3   7   0        4.51       19.19     17.07 o 
  -2   7   0       62.68      100.57     17.07 o 
  -1   7   0       95.69       80.12     18.05 o 
   0   7   0      199.60      224.64     19.89 o 
   1   7   0      171.56      174.96     19.63 o 
   2   7   0      270.29      258.85     22.26 o 
   3   7   0      269.57      201.44     22.94 o 
   4   7   0       12.58        7.77     20.84 o 
   5   7   0        4.32        3.93      1.15 o 
  -7   8   0        9.94       22.72     22.35 o 
  -6   8   0        0.20       21.23     22.63 o 
  -5   8   0       32.39       33.04     21.45 o 
  -4   8   0        4.43       14.50     21.76 o 
  -3   8   0      172.43      144.78     23.22 o 
  -2   8   0        0.85       27.97     18.30 o 
  -1   8   0       72.87       78.18     20.51 o 
   0   8   0        5.32        1.59     13.83 o 
   1   8   0       88.71       90.77     20.97 o 
   2   8   0      116.46       92.61     21.87 o 
   3   8   0        4.44       18.91     21.27 o 
   4   8   0       52.08       70.80     21.19 o 
  -6   9   0       88.84       86.35     24.96 o 
  -5   9   0        6.43       42.24     23.58 o 
  -4   9   0       10.69       20.01     24.03 o 
  -3   9   0       19.11       21.87     23.77 o 
  -2   9   0        4.93        2.68     23.91 o 
  -1   9   0       38.07       16.50     24.31 o 
   0   9   0        2.66       15.84     15.84 o 
   1   9   0       15.98        9.60     22.05 o 
   2   9   0       23.93       26.31     21.02 o 
  -3  10   0       18.84       48.16     23.90 o 
  -2  10   0        2.19        0.69     23.24 o 
  -1  10   0        2.98        2.70     23.80 o 
   1 -10   1        0.33        1.29     22.75 o 
   2 -10   1       25.94       30.77     21.76 o 
   3 -10   1        0.17        5.33     20.81 o 
  -2  -9   1       31.37       35.40     22.88 o 
  -1  -9   1       23.29       24.35     24.35 o 
   0  -9   1        1.74       13.73     16.40 o 
   1  -9   1       20.38        1.26     19.70 o 
   2  -9   1        1.42        2.99     20.65 o 
   3  -9   1        6.71       23.87     20.14 o 
   4  -9   1      214.77      170.28     23.04 o 
   5  -9   1        1.74       11.92     19.36 o 
   6  -9   1       32.12       19.94     20.20 o 
  -4  -8   1        3.86       22.67     22.67 o 
  -3  -8   1       65.22       14.24     23.34 o 
  -2  -8   1       20.85        7.35     22.26 o 
  -1  -8   1       17.83       18.71     21.36 o 
   0  -8   1        2.64        9.18     14.11 o 
   1  -8   1       49.38       48.64     20.25 o 
   2  -8   1       55.78       56.06     19.47 o 
   3  -8   1        7.86        4.76     18.25 o 
   4  -8   1       52.33       26.99     19.71 o 
   5  -8   1       83.59       54.02     19.74 o 
   6  -8   1       11.07       14.28     18.93 o 
   7  -8   1        8.96       17.65     19.62 o 
  -5  -7   1        3.06       15.86     20.47 o 
  -4  -7   1        0.69        1.18     21.56 o 
  -3  -7   1        3.96       11.32     19.74 o 
  -2  -7   1        0.34        9.67     18.54 o 
  -1  -7   1       78.91      102.87     18.44 o 
   0  -7   1       15.78       16.12      4.88 o 
   1  -7   1        2.22       21.78     15.34 o 
   2  -7   1      193.40      198.88     17.65 o 
   3  -7   1       65.60       45.29     16.94 o 
   4  -7   1       41.23       39.43     16.47 o 
   5  -7   1      135.27      128.04     18.92 o 
   6  -7   1       33.83       19.66     18.77 o 
   7  -7   1        0.38       18.94     18.94 o 
   8  -7   1       30.31       51.02     19.44 o 
  -6  -6   1       27.17       43.67     20.88 o 
  -5  -6   1        8.32        3.90     19.99 o 
  -4  -6   1      186.12      206.69     20.77 o 
  -3  -6   1       15.49       25.20     17.50 o 
  -2  -6   1      123.93      114.40     17.13 o 
  -1  -6   1       24.27       51.44     13.92 o 
   0  -6   1       18.28       11.80      9.40 o 
   1  -6   1       14.91        6.22     12.38 o 
   2  -6   1       77.33       80.37     13.37 o 
   3  -6   1      218.29      234.68     15.44 o 
   4  -6   1      565.63      546.95     20.81 o 
   5  -6   1       30.39       52.42     14.71 o 
   6  -6   1       62.34      100.93     15.98 o 
   7  -6   1      105.76      119.09     19.18 o 
   8  -6   1       87.99       77.32     21.54 o 
   9  -6   1        1.83       17.00     20.56 o 
  -7  -5   1        3.82       37.24     19.94 o 
  -6  -5   1       23.95       37.81     20.31 o 
  -5  -5   1       73.01       30.62     19.20 o 
  -4  -5   1      137.56      158.21     17.43 o 
  -3  -5   1      675.41      725.24     22.32 o 
  -2  -5   1        2.13        7.05     12.62 o 
  -1  -5   1      109.58      114.70     12.56 o 
   0  -5   1     1770.98     1975.54     18.87 o 
   1  -5   1     3266.65     3260.14     31.94 o 
   2  -5   1      701.34      676.77     16.53 o 
   3  -5   1       36.34       39.25     10.35 o 
   4  -5   1      186.52      179.01     14.02 o 
   5  -5   1      674.78      684.53     21.07 o 
   6  -5   1      217.66      255.76     17.96 o 
   7  -5   1       16.54        6.87     17.14 o 
   8  -5   1      242.60      278.00     22.07 o 
   9  -5   1       25.75       20.76     19.85 o 
  -8  -4   1        5.52       38.91     18.93 o 
  -7  -4   1        0.23       15.89     18.85 o 
  -6  -4   1      222.06      204.69     20.96 o 
  -5  -4   1        5.13        2.16     15.24 o 
  -4  -4   1      765.50      808.45     22.16 o 
  -3  -4   1      542.44      549.46     16.83 o 
  -2  -4   1     1825.83     1894.25     24.90 o 
  -1  -4   1      536.40      485.79     14.37 o 
   0  -4   1      372.28      349.07     19.51 o 
   1  -4   1     2941.16     3137.28     27.14 o 
   2  -4   1      695.48      644.12     13.75 o 
   3  -4   1     2789.61     2765.04     27.37 o 
   4  -4   1        6.74       18.56      9.13 o 
   5  -4   1      212.00      188.65     14.23 o 
   6  -4   1        2.17       10.99     13.11 o 
   7  -4   1      413.61      460.95     22.94 o 
   8  -4   1       12.18       39.92     18.51 o 
   9  -4   1        3.20        3.95     20.11 o 
  -8  -3   1       28.11       29.72     18.94 o 
  -7  -3   1      270.04      263.33     22.34 o 
  -6  -3   1        2.81       12.80     15.37 o 
  -5  -3   1       48.18       52.00     13.74 o 
  -4  -3   1      128.80      124.76     12.40 o 
  -3  -3   1     1883.00     1933.88     23.48 o 
  -2  -3   1       63.54       51.16      8.07 o 
  -1  -3   1     1287.17     1345.87     16.96 o 
   0  -3   1     5353.77     5558.73     35.68 o 
   1  -3   1     7187.79     6735.93     33.53 o 
   2  -3   1      406.30      338.15     10.14 o 
   3  -3   1       59.98       66.00      7.44 o 
   4  -3   1      158.15      147.99     10.22 o 
   5  -3   1      821.61      851.64     19.06 o 
   6  -3   1       42.80       46.07     12.18 o 
   7  -3   1        2.77       39.77     14.27 o 
   8  -3   1      105.22      122.58     18.98 o 
   9  -3   1       47.44       59.46     19.75 o 
  -9  -2   1       20.89        8.08     18.01 o 
  -8  -2   1       38.59       22.18     18.74 o 
  -7  -2   1       13.77        8.27     16.59 o 
  -6  -2   1        8.96       18.90     13.54 o 
  -5  -2   1      493.03      487.93     17.78 o 
  -4  -2   1      266.64      253.83     12.00 o 
  -3  -2   1      689.53      677.59     13.60 o 
  -2  -2   1     1566.95     1631.36     17.64 o 
  -1  -2   1     2108.69     2156.61     17.71 o 
   0  -2   1     5324.14     4976.77     74.80 o 
   1  -2   1     2479.87     2610.34     17.93 o 
   2  -2   1     1733.91     1826.81     16.32 o 
   3  -2   1     2648.60     2506.03     21.29 o 
   4  -2   1     1228.20     1219.94     17.53 o 
   5  -2   1        3.33        0.54      8.44 o 
   6  -2   1      660.96      650.58     19.20 o 
   7  -2   1      556.26      541.67     21.34 o 
   8  -2   1      128.95       90.50     18.18 o 
   9  -2   1       14.12       38.28     18.46 o 
  -9  -1   1       21.36        4.99     18.76 o 
  -8  -1   1        0.43       25.08     16.60 o 
  -7  -1   1      294.34      340.73     19.50 o 
  -6  -1   1      319.43      327.36     16.71 o 
  -5  -1   1       51.20       60.12     10.15 o 
  -4  -1   1      347.51      393.89     12.17 o 
  -3  -1   1      113.83       94.21      7.53 o 
  -2  -1   1      204.34      212.63      6.95 o 
  -1  -1   1     6654.59     6423.56    110.31 o 
   0  -1   1       44.21       41.40      8.34 o 
   1  -1   1      452.24      433.25      7.78 o 
   2  -1   1     1018.32     1134.90     11.84 o 
   3  -1   1      415.02      380.67      9.13 o 
   4  -1   1        4.53       21.92      7.29 o 
   5  -1   1      377.50      451.50     17.26 o 
   6  -1   1      202.61      179.90     20.79 o 
   7  -1   1       16.28       11.07     21.26 o 
   8  -1   1      338.63      314.21     31.31 o 
   9  -1   1       10.99        4.79     27.86 o 
  -9   0   1        2.26       26.65     17.50 o 
  -8   0   1       13.47       29.65     16.99 o 
  -7   0   1       33.93       47.21     14.43 o 
  -6   0   1      288.57      315.21     15.81 o 
  -5   0   1      152.29      121.76     11.04 o 
  -4   0   1     2407.88     2745.38     25.66 o 
  -3   0   1      397.98      473.66     10.80 o 
  -2   0   1    19060.81    16849.01    201.30 o 
  -1   0   1      796.92      787.49     15.60 o 
   0   0   1      542.56      517.94      5.11 o 
   1   0   1       10.41        8.76      1.23 o 
   2   0   1     2514.04     2780.26     21.54 o 
   3   0   1       29.03       30.17      7.05 o 
   4   0   1       70.14       80.79      8.83 o 
   5   0   1      907.03      905.60     19.82 o 
   6   0   1      190.88      159.32     14.73 o 
   7   0   1      203.92      210.15     17.73 o 
   8   0   1      180.18      234.81     20.19 o 
   9   0   1        0.17       18.38     18.38 o 
  -9   1   1        0.16       10.44     19.05 o 
  -8   1   1        2.01       15.70     18.98 o 
  -7   1   1      198.17      260.16     22.77 o 
  -6   1   1      439.30      406.57     16.71 o 
  -5   1   1       62.77       58.58     10.09 o 
  -4   1   1       34.89       30.29      7.51 o 
  -3   1   1     1473.36     1602.18     17.03 o 
  -2   1   1     4407.21     4968.56     25.00 o 
  -1   1   1      541.11      537.37     12.65 o 
   0   1   1      757.45      788.80     12.78 o 
   1   1   1     1451.56     1653.48     13.35 o 
   2   1   1       52.16       57.68      5.16 o 
   3   1   1      951.52     1005.73     14.04 o 
   4   1   1      160.33      164.95      9.27 o 
   5   1   1      734.91      725.28     16.96 o 
   6   1   1      115.41      123.10     13.76 o 
   7   1   1        9.34       13.58     14.57 o 
   8   1   1       24.74       27.35     16.59 o 
   9   1   1       13.20        3.50     18.68 o 
  -9   2   1        0.12        9.06     20.82 o 
  -8   2   1       83.07       96.17     18.61 o 
  -7   2   1      218.00      208.86     17.82 o 
  -6   2   1        6.38        5.29     11.77 o 
  -5   2   1      456.56      478.70     14.38 o 
  -4   2   1       80.45       78.33      8.67 o 
  -3   2   1        0.07        2.20      5.65 o 
  -2   2   1     8377.09     7741.44    143.01 o 
  -1   2   1     5603.85     5774.08    117.70 o 
   0   2   1    12719.52    11326.37    114.44 o 
   1   2   1       44.41       50.26      4.86 o 
   2   2   1      676.54      696.52     12.23 o 
   3   2   1     1227.95     1246.33     17.36 o 
   4   2   1      366.92      386.26     13.83 o 
   5   2   1      759.93      907.55     20.11 o 
   6   2   1       64.05       75.07     14.73 o 
   7   2   1      138.80      151.80     18.36 o 
   8   2   1       78.58       89.96     18.50 o 
   9   2   1        9.52        6.56     18.05 o 
  -9   3   1        9.74        3.32     20.24 o 
  -8   3   1       63.36       50.66     18.24 o 
  -7   3   1       81.01       81.08     16.24 o 
  -6   3   1       46.47       35.57     12.58 o 
  -5   3   1      260.44      270.13     13.28 o 
  -4   3   1       81.55       90.65      8.80 o 
  -3   3   1       54.50       60.09      6.90 o 
  -2   3   1     1468.83     1498.54     17.14 o 
  -1   3   1      351.86      339.00      8.35 o 
   0   3   1      812.22      797.96     44.33 o 
   1   3   1     1590.81     1656.81     18.80 o 
   2   3   1       36.52       33.41      7.64 o 
   3   3   1      395.64      404.77     13.83 o 
   4   3   1       41.36       46.93     10.94 o 
   5   3   1      623.17      650.46     21.22 o 
   6   3   1       14.83        0.46     15.41 o 
   7   3   1        1.17        3.50     18.03 o 
   8   3   1       13.45       61.06     18.11 o 
  -9   4   1       12.96       25.51     20.16 o 
  -8   4   1        4.91       32.78     17.07 o 
  -7   4   1      434.79      466.46     22.11 o 
  -6   4   1       65.99       83.84     13.11 o 
  -5   4   1      185.73      223.68     13.78 o 
  -4   4   1      547.98      508.40     15.75 o 
  -3   4   1     1310.29     1365.61     20.33 o 
  -2   4   1       81.71      105.55      8.85 o 
  -1   4   1     1694.24     1862.99     21.35 o 
   0   4   1     1058.35     1083.41     12.26 o 
   1   4   1       37.49       19.61      8.67 o 
   2   4   1     2132.60     2110.33     25.63 o 
   3   4   1      101.15       95.47     13.05 o 
   4   4   1      214.57      200.03     16.78 o 
   5   4   1        1.61       17.36     14.71 o 
   6   4   1       29.14       59.21     17.28 o 
   7   4   1       22.08       44.25     19.12 o 
   8   4   1        9.87       13.87     20.42 o 
  -9   5   1        1.09       29.79     19.72 o 
  -8   5   1       43.94       48.39     19.13 o 
  -7   5   1        9.79        3.87     17.03 o 
  -6   5   1       52.56       56.00     16.17 o 
  -5   5   1       79.26       96.84     13.74 o 
  -4   5   1       72.98       97.00     12.62 o 
  -3   5   1     1954.07     2066.22     28.01 o 
  -2   5   1     1154.75     1051.05     20.34 o 
  -1   5   1       58.99       48.16     10.32 o 
   0   5   1      272.29      277.97      9.68 o 
   1   5   1     1080.59     1050.81     22.37 o 
   2   5   1      721.19      755.25     20.39 o 
   3   5   1        4.76       12.86     14.05 o 
   4   5   1        7.49       26.55     15.62 o 
   5   5   1       62.91       55.07     18.78 o 
   6   5   1       66.22       77.43     21.36 o 
   7   5   1        3.04        4.42     19.83 o 
  -9   6   1        5.99       31.23     19.47 o 
  -8   6   1        3.24        0.58     19.92 o 
  -7   6   1       59.53       75.80     19.99 o 
  -6   6   1       62.42       89.02     16.96 o 
  -5   6   1        1.74       15.96     14.10 o 
  -4   6   1      372.02      380.56     19.35 o 
  -3   6   1      336.23      339.69     18.09 o 
  -2   6   1      168.09      149.59     15.74 o 
  -1   6   1      793.97      856.71     23.00 o 
   0   6   1      115.85      120.69     18.50 o 
   1   6   1      922.55      918.90     23.94 o 
   2   6   1      515.09      531.42     21.45 o 
   3   6   1       48.41       33.64     17.42 o 
   4   6   1       64.00       54.11     18.62 o 
   5   6   1        7.10        4.40     19.40 o 
   6   6   1        2.32       13.98     20.83 o 
  -8   7   1        1.68       21.76     21.76 o 
  -7   7   1        1.02        2.32     19.82 o 
  -6   7   1        2.47        0.00     19.61 o 
  -5   7   1       17.13       38.89     17.89 o 
  -4   7   1       76.67       89.27     18.38 o 
  -3   7   1      280.33      312.92     20.63 o 
  -2   7   1      444.44      418.67     21.51 o 
  -1   7   1        6.15        0.97     16.80 o 
   0   7   1      371.87      339.84     15.34 o 
   1   7   1      168.95      190.81     19.67 o 
   2   7   1      249.52      224.99     21.49 o 
   3   7   1       21.22       57.45     18.86 o 
   4   7   1        8.78        8.39     20.24 o 
   5   7   1       36.62       10.19     21.14 o 
  -7   8   1       14.53        4.86     21.95 o 
  -6   8   1        1.79        2.44     22.07 o 
  -5   8   1       16.02       10.62     20.98 o 
  -4   8   1       20.92       47.63     19.05 o 
  -3   8   1        4.52       19.72     18.13 o 
  -2   8   1        1.73        4.48     19.10 o 
  -1   8   1        4.18       24.50     19.50 o 
   0   8   1       44.88       45.60     14.51 o 
   1   8   1       19.70       28.62     19.87 o 
   2   8   1       90.70       79.24     21.90 o 
   3   8   1        0.03       40.93     20.37 o 
   4   8   1        3.33        7.94     20.55 o 
  -6   9   1        0.24       10.06     22.02 o 
  -5   9   1        5.25        9.57     22.91 o 
  -4   9   1        0.68       19.11     22.16 o 
  -3   9   1       13.54        5.76     22.48 o 
  -2   9   1        5.67       12.14     22.80 o 
  -1   9   1       18.42        5.82     22.76 o 
   0   9   1        0.13       10.51     19.27 o 
   1   9   1       10.90       20.38     21.55 o 
   2   9   1       21.04       11.71     21.83 o 
  -3  10   1       15.27       12.54     20.47 o 
  -2  10   1        0.94        6.01     23.55 o 
  -1  10   1        3.98        2.61     24.23 o 
   1 -10   2        2.07       23.84     23.84 o 
   2 -10   2        3.91       32.64     21.07 o 
   3 -10   2       11.30       17.24     20.37 o 
  -2  -9   2        9.19       11.26     22.47 o 
  -1  -9   2        4.26       35.17     21.98 o 
   0  -9   2        4.46        0.27     48.88 o 
   1  -9   2       41.50       57.19     22.33 o 
   2  -9   2       18.90       66.16     20.10 o 
   3  -9   2        1.61        1.17     20.59 o 
   4  -9   2       53.12       25.52     20.83 o 
   5  -9   2        0.71        0.55     20.05 o 
   6  -9   2       17.16       13.49     19.98 o 
  -4  -8   2        1.73       38.52     20.59 o 
  -3  -8   2       39.02       61.61     21.93 o 
  -2  -8   2        1.38       22.05     22.05 o 
  -1  -8   2       64.67       84.00     21.22 o 
   0  -8   2        0.77        2.28     13.61 o 
   1  -8   2      219.01      208.10     21.68 o 
   2  -8   2       30.58       46.22     18.79 o 
   3  -8   2       29.15       53.18     17.60 o 
   4  -8   2        7.13       16.14     18.33 o 
   5  -8   2       45.49       12.06     20.02 o 
   6  -8   2       13.50       38.14     19.56 o 
   7  -8   2        1.65       21.31     19.16 o 
  -5  -7   2        8.98        6.20     20.68 o 
  -4  -7   2       10.27       24.81     19.78 o 
  -3  -7   2       10.26       10.91     19.98 o 
  -2  -7   2      423.39      422.30     23.95 o 
  -1  -7   2       21.19       37.42     17.14 o 
   0  -7   2       80.55       65.38     12.16 o 
   1  -7   2      100.03       84.40     16.91 o 
   2  -7   2        6.54        4.94     15.34 o 
   3  -7   2      292.52      303.83     19.65 o 
   4  -7   2      381.08      391.67     20.73 o 
   5  -7   2        1.91       24.48     16.76 o 
   6  -7   2      104.09      119.91     20.22 o 
   7  -7   2       63.84       50.59     20.81 o 
   8  -7   2        7.57       19.20     19.20 o 
  -6  -6   2       56.23       47.72     20.27 o 
  -5  -6   2       63.98       40.73     19.57 o 
  -4  -6   2       14.93       19.22     17.16 o 
  -3  -6   2       34.40       25.23     16.61 o 
  -2  -6   2       33.93       34.45     15.05 o 
  -1  -6   2      415.52      385.34     19.86 o 
   0  -6   2      163.64      171.29     10.99 o 
   1  -6   2       63.11       66.95     13.24 o 
   2  -6   2      871.09      887.28     22.67 o 
   3  -6   2       18.14       13.89     12.69 o 
   4  -6   2      166.62      195.89     16.27 o 
   5  -6   2      263.88      298.89     18.52 o 
   6  -6   2       47.54       63.44     18.08 o 
   7  -6   2       39.47       41.59     19.44 o 
   8  -6   2        4.73        1.70     21.26 o 
  -7  -5   2        0.47        4.19     18.65 o 
  -6  -5   2       19.61       28.98     19.41 o 
  -5  -5   2      168.20      132.49     19.51 o 
  -4  -5   2      123.00      155.50     17.45 o 
  -3  -5   2      404.54      378.69     19.00 o 
  -2  -5   2      582.46      586.88     19.21 o 
  -1  -5   2       64.06       44.03     11.20 o 
   0  -5   2      769.33      776.23     12.94 o 
   1  -5   2       37.93       65.91     10.16 o 
   2  -5   2      216.87      194.99     12.68 o 
   3  -5   2      733.63      712.83     18.15 o 
   4  -5   2     1051.70     1072.24     23.78 o 
   5  -5   2       49.67       71.42     13.32 o 
   6  -5   2      646.47      696.81     24.69 o 
   7  -5   2       33.40       30.74     17.35 o 
   8  -5   2        2.93        0.53     19.76 o 
   9  -5   2       28.71        7.42     20.54 o 
  -8  -4   2        3.76        2.03     18.39 o 
  -7  -4   2        2.48       11.67     17.99 o 
  -6  -4   2      846.20      856.85     27.25 o 
  -5  -4   2      150.45      144.59     17.31 o 
  -4  -4   2      112.48      135.54     14.62 o 
  -3  -4   2       27.69       36.61     10.26 o 
  -2  -4   2      529.12      461.67     15.27 o 
  -1  -4   2     3638.97     3756.70     31.10 o 
   0  -4   2      380.07      327.78      8.48 o 
   1  -4   2      941.96      864.76     15.52 o 
   2  -4   2      126.56      130.29      8.68 o 
   3  -4   2      164.61      143.66     10.60 o 
   4  -4   2        4.98       25.10      9.12 o 
   5  -4   2      139.08      172.34     14.70 o 
   6  -4   2        0.91        1.59     13.73 o 
   7  -4   2        4.16       17.38     17.38 o 
   8  -4   2        9.39       23.27     18.50 o 
   9  -4   2        2.12       17.86     20.21 o 
  -8  -3   2       45.00       75.82     17.48 o 
  -7  -3   2        1.60       28.74     16.76 o 
  -6  -3   2       34.37       27.76     15.59 o 
  -5  -3   2      740.50      757.44     21.90 o 
  -4  -3   2      280.66      315.31     14.37 o 
  -3  -3   2     1572.60     1607.45     22.22 o 
  -2  -3   2      490.97      544.45     12.81 o 
  -1  -3   2        8.58       18.63      6.09 o 
   0  -3   2       23.01       12.37      4.34 o 
   1  -3   2      811.13      926.92     13.33 o 
   2  -3   2        2.49        2.28      5.77 o 
   3  -3   2     1332.27     1295.24     17.55 o 
   4  -3   2      330.54      341.12     12.62 o 
   5  -3   2       64.57       56.44     11.26 o 
   6  -3   2        0.81        2.14     12.15 o 
   7  -3   2       45.73       43.22     14.14 o 
   8  -3   2       98.39       80.27     18.32 o 
   9  -3   2        2.61       11.75     18.04 o 
  -9  -2   2       12.37       46.93     17.62 o 
  -8  -2   2       95.68       87.95     18.13 o 
  -7  -2   2      187.22      183.03     18.59 o 
  -6  -2   2      559.30      594.10     21.38 o 
  -5  -2   2       55.03       63.23     11.93 o 
  -4  -2   2      254.14      268.83     13.06 o 
  -3  -2   2      106.38      110.53      8.97 o 
  -2  -2   2      488.80      522.45     11.08 o 
  -1  -2   2     2710.88     2942.51     20.98 o 
   0  -2   2      798.68      882.69     10.48 o 
   1  -2   2       39.67       47.53      4.57 o 
   2  -2   2      637.52      713.99     11.64 o 
   3  -2   2       11.21       14.42      5.45 o 
   4  -2   2       13.39        1.04      7.02 o 
   5  -2   2       86.03       54.86     10.09 o 
   6  -2   2       99.07       87.68     13.23 o 
   7  -2   2       74.60       84.85     14.61 o 
   8  -2   2        1.25        8.82     17.25 o 
   9  -2   2        0.44       38.40     20.50 o 
  -9  -1   2        0.55        0.00     17.03 o 
  -8  -1   2       75.68      106.96     18.21 o 
  -7  -1   2      313.18      310.20     18.92 o 
  -6  -1   2        3.69       12.20     13.09 o 
  -5  -1   2       77.42       97.05     11.69 o 
  -4  -1   2      133.86      148.44     10.42 o 
  -3  -1   2       79.17       85.50      7.72 o 
  -2  -1   2     3641.41     4077.25     25.55 o 
  -1  -1   2      610.20      591.25     10.56 o 
   0  -1   2      395.43      424.85      7.53 o 
   1  -1   2     2000.52     2408.07     16.21 o 
   2  -1   2       14.16       14.45      5.30 o 
   3  -1   2      250.44      268.21      9.86 o 
   4  -1   2       36.15       24.14     10.04 o 
   5  -1   2      342.63      391.28     18.70 o 
   6  -1   2       96.06       90.36     19.39 o 
   7  -1   2        3.89        5.41     20.80 o 
   8  -1   2      134.03       76.74     27.91 o 
   9  -1   2        4.50       50.28     26.37 o 
  -9   0   2        0.75        1.57     16.61 o 
  -8   0   2       37.11       37.98     18.36 o 
  -7   0   2       40.48       62.36     16.34 o 
  -6   0   2        0.17       17.42     13.65 o 
  -5   0   2      543.71      532.05     18.20 o 
  -4   0   2      171.73      172.70     11.55 o 
  -3   0   2      180.81      199.51      9.70 o 
  -2   0   2     7221.73     7575.33     38.49 o 
  -1   0   2      913.38     1035.23     13.18 o 
   0   0   2     1118.58      916.34      9.78 o 
   1   0   2      377.04      394.44      9.54 o 
   2   0   2     1315.93     1476.13     18.62 o 
   3   0   2     2303.33     2436.11     25.88 o 
   4   0   2      548.96      559.68     16.79 o 
   5   0   2       23.25        3.18     11.13 o 
   6   0   2     1147.14     1268.49     28.65 o 
   7   0   2      233.80      285.78     21.57 o 
   8   0   2        0.66       16.06     18.79 o 
   9   0   2      119.00      115.12     21.55 o 
  -9   1   2       67.16       88.87     22.57 o 
  -8   1   2       23.14       12.01     23.08 o 
  -7   1   2      738.71      684.68     30.09 o 
  -6   1   2       35.54       53.27     15.55 o 
  -5   1   2      266.91      285.07     14.17 o 
  -4   1   2      150.84      182.84      9.41 o 
  -3   1   2     4743.55     4704.57     28.62 o 
  -2   1   2    12672.64     9997.17    154.18 o 
  -1   1   2     8744.66     8048.82    117.52 o 
   0   1   2      206.04      195.71      4.34 o 
   1   1   2     2264.77     2473.20     16.30 o 
   2   1   2     5403.15     4757.79     25.27 o 
   3   1   2     1589.22     1470.27     16.73 o 
   4   1   2      420.08      398.28     12.71 o 
   5   1   2      218.42      245.45     12.71 o 
   6   1   2       55.52       20.10     13.55 o 
   7   1   2      323.69      312.57     19.03 o 
   8   1   2       35.53       10.54     19.40 o 
   9   1   2        4.33       17.53     18.05 o 
 -10   2   2        0.22       10.36     16.40 o 
  -9   2   2        0.99       12.06     16.76 o 
  -8   2   2        0.70        2.18     15.54 o 
  -7   2   2       84.92       74.52     14.41 o 
  -6   2   2      282.89      295.20     15.47 o 
  -5   2   2      321.41      359.80     13.67 o 
  -4   2   2      209.32      211.11     10.30 o 
  -3   2   2     2315.40     2492.05     21.83 o 
  -2   2   2    14855.15    12596.22    186.32 o 
  -1   2   2    16241.50    13863.53    184.72 o 
   0   2   2     8126.53     7413.54     94.75 o 
   1   2   2     4655.09     4722.60     26.28 o 
   2   2   2     1733.59     1795.06     18.23 o 
   3   2   2     5094.77     4847.73     32.52 o 
   4   2   2       25.05       11.03      9.15 o 
   5   2   2       30.16        3.83     11.87 o 
   6   2   2      698.66      724.50     22.35 o 
   7   2   2      100.34       77.76     17.55 o 
   8   2   2       27.64       37.51     18.19 o 
  -9   3   2       52.90       47.42     17.26 o 
  -8   3   2       45.62       26.76     16.42 o 
  -7   3   2       35.62       30.20     13.90 o 
  -6   3   2      384.81      403.78     16.61 o 
  -5   3   2       46.37       36.55      9.61 o 
  -4   3   2     1223.78     1202.28     18.54 o 
  -3   3   2     1178.34     1154.77     16.76 o 
  -2   3   2     3897.91     4193.62     28.06 o 
  -1   3   2       17.88       31.71      6.03 o 
   0   3   2     1682.85     1848.44     36.46 o 
   1   3   2     3967.56     4288.57     29.28 o 
   2   3   2      621.45      573.21     13.26 o 
   3   3   2     1452.14     1539.20     21.84 o 
   4   3   2       29.61       30.48     11.32 o 
   5   3   2        6.32       18.75     13.03 o 
   6   3   2       51.45       72.84     16.07 o 
   7   3   2      140.45      136.83     19.43 o 
   8   3   2        0.03        8.34     19.43 o 
  -9   4   2       49.63       61.57     17.40 o 
  -8   4   2       48.22       66.57     16.90 o 
  -7   4   2       75.35       91.14     15.53 o 
  -6   4   2       26.08       50.26     13.14 o 
  -5   4   2      734.26      664.08     19.12 o 
  -4   4   2       18.91       10.23      9.32 o 
  -3   4   2      282.62      300.68     12.27 o 
  -2   4   2     4077.33     4045.78     31.31 o 
  -1   4   2       17.13       29.97      7.48 o 
   0   4   2      863.61      892.36     12.04 o 
   1   4   2      155.29      159.31     11.09 o 
   2   4   2        2.08        7.48      9.48 o 
   3   4   2      163.80      161.93     13.35 o 
   4   4   2        2.04        4.53     13.04 o 
   5   4   2       97.14       74.34     17.29 o 
   6   4   2       50.77       43.58     17.68 o 
   7   4   2       49.58       52.16     20.42 o 
  -9   5   2        6.85        7.01     17.93 o 
  -8   5   2        0.68        8.26     17.32 o 
  -7   5   2      238.28      235.29     18.99 o 
  -6   5   2       10.65       11.64      3.52 o 
  -5   5   2      174.80      200.11     15.15 o 
  -4   5   2      282.02      248.34     14.77 o 
  -3   5   2       43.21       53.25      9.67 o 
  -2   5   2      146.69      144.23     10.67 o 
  -1   5   2      128.84      142.50     12.65 o 
   0   5   2       84.68       92.71     15.24 o 
   1   5   2      137.40      141.76     13.10 o 
   2   5   2        1.94        3.14     12.42 o 
   3   5   2        1.32        1.17     13.76 o 
   4   5   2       17.74        0.92     16.18 o 
   5   5   2       88.84      106.38     18.90 o 
   6   5   2        0.09       19.89     19.89 o 
   7   5   2       10.49       18.55     19.81 o 
  -9   6   2        8.14       29.78     18.21 o 
  -8   6   2        3.73       10.86     18.89 o 
  -7   6   2       48.44       49.48     15.49 o 
  -6   6   2       48.29       23.85     16.78 o 
  -5   6   2       68.03       96.11     15.90 o 
  -4   6   2       64.70       76.60     14.40 o 
  -3   6   2      151.29      163.65     15.11 o 
  -2   6   2      113.28       87.12     14.34 o 
  -1   6   2       43.95       25.75     13.62 o 
   0   6   2        3.97       36.04     18.46 o 
   1   6   2      441.40      443.22     20.20 o 
   2   6   2      278.02      274.19     19.36 o 
   3   6   2        9.24       29.29     16.31 o 
   4   6   2        0.09       14.93     17.98 o 
   5   6   2        0.57       20.41     20.41 o 
   6   6   2       11.42       16.18     20.57 o 
  -8   7   2        0.38       16.74     19.26 o 
  -7   7   2       63.51       32.25     20.20 o 
  -6   7   2        1.15        1.56     18.11 o 
  -5   7   2      148.65      158.53     19.00 o 
  -4   7   2        9.98       22.57     16.27 o 
  -3   7   2      110.72       87.32     17.97 o 
  -2   7   2       53.74       61.02     16.77 o 
  -1   7   2      247.84      237.23     19.58 o 
   0   7   2        0.20       22.23     17.56 o 
   1   7   2       24.15       39.57     18.15 o 
   2   7   2      350.27      324.99     23.13 o 
   3   7   2        6.39        3.26     19.39 o 
   4   7   2       37.12       44.40     20.45 o 
   5   7   2       27.84       13.58     21.22 o 
  -7   8   2       10.10       52.13     19.91 o 
  -6   8   2       23.41       19.89     20.23 o 
  -5   8   2        0.15       16.78     20.01 o 
  -4   8   2        3.70       18.11     19.91 o 
  -3   8   2        0.14        0.52     19.00 o 
  -2   8   2        9.54        5.47     19.55 o 
  -1   8   2       21.85       10.61     19.77 o 
   0   8   2        4.94       14.25     14.25 o 
   1   8   2      262.41      247.16     24.12 o 
   2   8   2       56.30       38.85     21.80 o 
   3   8   2        0.58       22.14     22.14 o 
   4   8   2        0.35       10.80     20.37 o 
  -6   9   2        3.32        4.13     20.81 o 
  -5   9   2        3.35       30.16     20.54 o 
  -4   9   2        5.02       22.49     22.49 o 
  -3   9   2       43.62       80.88     20.90 o 
  -2   9   2        8.96       24.77     21.76 o 
  -1   9   2        3.16       22.68     22.68 o 
   0   9   2        1.39        0.81     15.65 o 
   1   9   2       21.41       13.13     20.94 o 
   2   9   2       18.26       40.79     20.88 o 
  -3  10   2        0.11       13.33     22.59 o 
  -2  10   2        7.65       43.56     21.96 o 
  -1  10   2        0.72       14.69     23.22 o 
   1 -10   3        1.44        9.56     22.44 o 
   2 -10   3       50.57       22.74     22.64 o 
   3 -10   3       45.21       24.43     21.98 o 
  -2  -9   3       15.49       54.92     20.75 o 
  -1  -9   3       56.55       46.65     22.20 o 
   0  -9   3       33.70       42.25     16.13 o 
   1  -9   3        3.66       13.18     21.84 o 
   2  -9   3      157.05      151.00     23.44 o 
   3  -9   3        0.39       17.78     20.53 o 
   4  -9   3       17.95       16.98     20.79 o 
   5  -9   3       20.77       62.01     20.30 o 
   6  -9   3        0.10       35.15     19.71 o 
  -4  -8   3        1.81        1.14     19.87 o 
  -3  -8   3      337.42      272.02     25.01 o 
  -2  -8   3        4.51        9.22     20.17 o 
  -1  -8   3       26.55       14.89     20.91 o 
   0  -8   3        0.60       13.74     13.74 o 
   1  -8   3       39.52       34.59     19.61 o 
   2  -8   3       16.19       29.23     18.39 o 
   3  -8   3      173.45      130.43     21.65 o 
   4  -8   3        8.13        1.63     19.44 o 
   5  -8   3       21.55       14.52     20.33 o 
   6  -8   3        9.89        6.82     20.66 o 
   7  -8   3        0.62       21.08     19.12 o 
  -5  -7   3       43.93       24.81     20.18 o 
  -4  -7   3        7.85        9.87      2.84 o 
  -3  -7   3       77.76       59.67     19.81 o 
  -2  -7   3      104.28      140.98     18.43 o 
  -1  -7   3      355.29      339.67     22.08 o 
   0  -7   3       74.08       82.67     14.57 o 
   1  -7   3       21.82       11.17     15.88 o 
   2  -7   3       74.87       68.08     16.35 o 
   3  -7   3       28.65       48.69     15.23 o 
   4  -7   3       48.59       56.08     17.91 o 
   5  -7   3        0.48        0.14     16.12 o 
   6  -7   3       13.02       23.37     18.67 o 
   7  -7   3       50.46       62.46     20.13 o 
   8  -7   3        1.08       20.39     20.39 o 
  -6  -6   3        9.38       10.24      2.89 o 
  -5  -6   3        0.57        5.14     18.65 o 
  -4  -6   3       80.39       79.19     18.51 o 
  -3  -6   3       83.83       97.66     17.18 o 
  -2  -6   3        0.58       14.45     14.45 o 
  -1  -6   3       50.05       63.75     14.09 o 
   0  -6   3       36.69       26.78      9.51 o 
   1  -6   3       29.84       10.43     13.27 o 
   2  -6   3        0.26       11.51     12.27 o 
   3  -6   3       78.40       99.26     13.81 o 
   4  -6   3        0.18        2.07     14.07 o 
   5  -6   3      122.75      123.22     17.31 o 
   6  -6   3       83.52       57.23     18.21 o 
   7  -6   3        3.99        9.31     19.16 o 
   8  -6   3        0.78       17.23     20.14 o 
  -7  -5   3       17.42       33.52     17.87 o 
  -6  -5   3        6.09        5.42      1.69 o 
  -5  -5   3        8.92        6.96     15.83 o 
  -4  -5   3        2.20        1.67     14.30 o 
  -3  -5   3       31.68       21.49     13.27 o 
  -2  -5   3       41.62       35.26     12.37 o 
  -1  -5   3      309.77      309.87     14.60 o 
   0  -5   3        6.24        7.99     12.80 o 
   1  -5   3       68.19       77.31     10.39 o 
   2  -5   3      249.85      236.77     13.27 o 
   3  -5   3      313.97      319.36     14.53 o 
   4  -5   3        8.44        9.44     12.00 o 
   5  -5   3      178.02      158.85     16.39 o 
   6  -5   3      241.35      254.97     18.86 o 
   7  -5   3       12.97        1.54     17.75 o 
   8  -5   3       10.17        8.38     20.07 o 
   9  -5   3        1.23        8.58     19.23 o 
  -8  -4   3       22.01        4.81     17.92 o 
  -7  -4   3        3.73       16.69     17.67 o 
  -6  -4   3      163.14      139.10     18.71 o 
  -5  -4   3       16.33        8.67     14.85 o 
  -4  -4   3       10.82        5.71     12.53 o 
  -3  -4   3      512.73      541.81     16.42 o 
  -2  -4   3      553.73      568.64     15.39 o 
  -1  -4   3     1609.19     1636.94     21.64 o 
   0  -4   3      548.81      510.65     12.67 o 
   1  -4   3      293.57      274.16     10.21 o 
   2  -4   3      211.40      195.56     10.59 o 
   3  -4   3      967.73      896.52     17.56 o 
   4  -4   3       56.66       61.21     10.39 o 
   5  -4   3      295.32      297.15     15.78 o 
   6  -4   3      284.38      289.17     18.16 o 
   7  -4   3      454.49      474.08     22.84 o 
   8  -4   3       19.57        2.09     19.24 o 
   9  -4   3       41.24       62.90     20.13 o 
  -8  -3   3       23.11       18.46     18.46 o 
  -7  -3   3       55.42       61.73     17.10 o 
  -6  -3   3       10.85       22.89     14.73 o 
  -5  -3   3      140.62      129.44     14.59 o 
  -4  -3   3      124.30      100.87     12.47 o 
  -3  -3   3      314.04      293.96     13.07 o 
  -2  -3   3      165.76      185.22     10.04 o 
  -1  -3   3     1234.69     1297.64     17.32 o 
   0  -3   3     9689.80     8182.76    288.96 o 
   1  -3   3       19.80       16.95      6.05 o 
   2  -3   3      879.94      901.15     14.00 o 
   3  -3   3     1683.33     1643.73     20.32 o 
   4  -3   3     1375.26     1281.88     20.29 o 
   5  -3   3     1242.37     1176.30     22.88 o 
   6  -3   3      220.63      246.91     15.15 o 
   7  -3   3      159.33      197.83     16.57 o 
   8  -3   3       21.24        2.42     18.29 o 
   9  -3   3       44.30       64.27     18.11 o 
  -9  -2   3        8.19        4.86     17.31 o 
  -8  -2   3       80.74       71.95     18.31 o 
  -7  -2   3        2.14        5.03     15.84 o 
  -6  -2   3      232.01      235.72     17.58 o 
  -5  -2   3      125.57      116.05     13.20 o 
  -4  -2   3      449.38      466.06     15.79 o 
  -3  -2   3        7.91        2.19      7.75 o 
  -2  -2   3     5962.45     5990.68     33.83 o 
  -1  -2   3     3782.65     4062.07     25.76 o 
   0  -2   3     1223.50     1443.99     10.58 o 
   1  -2   3     3917.13     3794.37     23.05 o 
   2  -2   3     4485.93     4034.81     25.08 o 
   3  -2   3       15.04       18.49      6.27 o 
   4  -2   3      803.91      726.26     15.77 o 
   5  -2   3        8.66       12.08      9.60 o 
   6  -2   3      265.42      245.28     16.82 o 
   7  -2   3       34.79       38.70     15.58 o 
   8  -2   3       59.29       71.15     19.67 o 
   9  -2   3       20.05       38.33     21.68 o 
  -9  -1   3       46.49        4.17     20.09 o 
  -8  -1   3       13.72        7.63     18.70 o 
  -7  -1   3        2.58        4.13     15.96 o 
  -6  -1   3      120.94      127.57     15.17 o 
  -5  -1   3      151.38      153.97     13.51 o 
  -4  -1   3      715.59      805.03     16.72 o 
  -3  -1   3     5517.72     6096.97     35.77 o 
  -2  -1   3      162.46      172.25      8.24 o 
  -1  -1   3    18134.94    17182.56    177.79 o 
   0  -1   3     2301.10     2754.63     53.93 o 
   1  -1   3     1669.26     1886.03     18.90 o 
   2  -1   3      193.26      224.09      8.95 o 
   3  -1   3     2620.02     2672.69     27.41 o 
   4  -1   3      465.51      430.69     16.41 o 
   5  -1   3      452.02      396.42     20.40 o 
   6  -1   3      124.81      111.31     19.06 o 
   7  -1   3       19.36       28.09     22.52 o 
   8  -1   3       28.88       19.14     25.96 o 
   9  -1   3        2.90       17.35     23.79 o 
  -9   0   3        0.21        4.50     20.81 o 
  -8   0   3       12.20       45.70     18.04 o 
  -7   0   3      278.78      342.37     20.73 o 
  -6   0   3      303.73      356.77     18.22 o 
  -5   0   3      391.87      402.75     16.51 o 
  -4   0   3      397.85      399.37     14.94 o 
  -3   0   3       13.74       19.97      6.20 o 
  -2   0   3     2766.98     2720.26     25.34 o 
  -1   0   3     3211.45     2673.16     22.67 o 
   0   0   3      342.08      331.08     31.28 o 
   1   0   3     5814.10     5615.42     28.69 o 
   2   0   3     1672.94     1543.83     20.31 o 
   3   0   3      376.27      323.48     14.55 o 
   4   0   3      462.18      501.66     16.69 o 
   5   0   3      263.51      290.81     16.82 o 
   6   0   3      323.64      315.06     21.62 o 
   7   0   3      138.19      153.55     20.73 o 
   8   0   3       28.81       24.97     21.19 o 
   9   0   3        0.07        8.91     21.45 o 
  -9   1   3      266.59      262.10     29.94 o 
  -8   1   3       32.47       57.15     21.54 o 
  -7   1   3      117.96      111.71     19.04 o 
  -6   1   3        4.98        1.56     14.78 o 
  -5   1   3      528.45      579.49     19.36 o 
  -4   1   3     2098.45     2436.78     27.10 o 
  -3   1   3     1238.65     1369.88     17.81 o 
  -2   1   3      325.62      359.27      8.75 o 
  -1   1   3     4984.92     4468.00     98.75 o 
   0   1   3      711.88      915.27     39.52 o 
   1   1   3       30.96       26.47      4.44 o 
   2   1   3        4.58        2.08      5.27 o 
   3   1   3       41.32       29.62      6.61 o 
   4   1   3      501.48      451.02     13.41 o 
   5   1   3      125.93      119.64     12.29 o 
   6   1   3        2.48        3.35     12.75 o 
   7   1   3       63.17       47.56     17.01 o 
   8   1   3        6.11       18.99     18.99 o 
   9   1   3        2.28        8.82     19.06 o 
  -9   2   3        8.31        2.42     17.58 o 
  -8   2   3       10.40       32.81     15.48 o 
  -7   2   3      264.24      292.45     17.27 o 
  -6   2   3      243.77      270.41     14.83 o 
  -5   2   3      988.05      987.81     18.82 o 
  -4   2   3     1879.06     1890.71     21.80 o 
  -3   2   3     1540.95     1537.20     17.70 o 
  -2   2   3      403.58      471.14      9.66 o 
  -1   2   3     3040.61     3502.32     22.68 o 
   0   2   3     2157.43     2326.18     13.35 o 
   1   2   3     2366.32     2313.42     18.95 o 
   2   2   3      251.95      228.43      8.51 o 
   3   2   3      937.59     1011.26     16.47 o 
   4   2   3       92.26       80.88     10.07 o 
   5   2   3        3.81       25.92     11.34 o 
   6   2   3      124.02      140.05     16.52 o 
   7   2   3        0.69       16.13     16.35 o 
   8   2   3        0.52       10.10     18.21 o 
  -9   3   3      162.71      145.40     18.03 o 
  -8   3   3       34.89       65.34     14.87 o 
  -7   3   3       78.55       81.66     14.79 o 
  -6   3   3       38.88       27.93     12.12 o 
  -5   3   3      232.71      232.20     12.68 o 
  -4   3   3     2977.34     3101.35     28.97 o 
  -3   3   3      186.17      216.64     13.05 o 
  -2   3   3       11.83       19.75      6.33 o 
  -1   3   3      108.45      103.31      7.49 o 
   0   3   3      438.31      513.97     10.02 o 
   1   3   3      477.21      469.66     11.75 o 
   2   3   3      679.17      671.26     14.50 o 
   3   3   3      122.44      132.71     12.06 o 
   4   3   3        5.23        6.32     11.35 o 
   5   3   3        6.29       17.11     12.96 o 
   6   3   3       14.39       22.71     16.18 o 
   7   3   3       51.97       77.92     19.05 o 
   8   3   3        0.43       11.44     19.29 o 
  -9   4   3       18.87       11.30     16.54 o 
  -8   4   3      166.82      156.60     17.83 o 
  -7   4   3       47.00       43.86     14.38 o 
  -6   4   3      266.51      272.87     15.77 o 
  -5   4   3       20.70       32.12     11.04 o 
  -4   4   3      791.97      769.40     18.53 o 
  -3   4   3      348.38      364.48     13.19 o 
  -2   4   3        9.56        0.94      8.07 o 
  -1   4   3      612.57      575.82     14.01 o 
   0   4   3       65.76       80.31     24.22 o 
   1   4   3      102.01      115.71      9.93 o 
   2   4   3      578.86      708.94     15.99 o 
   3   4   3      872.78      836.88     21.24 o 
   4   4   3        4.37       13.01     13.37 o 
   5   4   3      207.48      196.90     18.24 o 
   6   4   3       35.61       46.29     18.79 o 
   7   4   3        2.87        4.77     19.47 o 
  -9   5   3       23.78       37.81     17.09 o 
  -8   5   3       38.49       35.14     16.03 o 
  -7   5   3        4.53        2.13     15.04 o 
  -6   5   3       37.39       56.10     14.13 o 
  -5   5   3        1.65       27.73     12.15 o 
  -4   5   3       90.31      114.24     12.97 o 
  -3   5   3      119.96      127.03     11.93 o 
  -2   5   3       23.84       24.08      9.92 o 
  -1   5   3      156.38      184.31     12.43 o 
   0   5   3      443.19      433.66     14.34 o 
   1   5   3      226.08      210.26     14.33 o 
   2   5   3       15.44       11.09     12.92 o 
   3   5   3      165.64      175.02     17.13 o 
   4   5   3       77.91       86.97     16.92 o 
   5   5   3       20.98       12.61     18.48 o 
   6   5   3        1.96       21.05     18.89 o 
   7   5   3        3.38        7.58     19.43 o 
  -9   6   3       14.55       20.74     16.68 o 
  -8   6   3        0.38        7.73     17.77 o 
  -7   6   3        2.71        9.31     17.18 o 
  -6   6   3       35.56       40.79     15.84 o 
  -5   6   3      310.07      321.44     19.21 o 
  -4   6   3      108.80      137.21     14.67 o 
  -3   6   3      221.25      241.30     17.54 o 
  -2   6   3       36.81       37.59     12.74 o 
  -1   6   3      710.13      726.16     21.64 o 
   0   6   3      220.51      220.20     12.02 o 
   1   6   3       16.25        4.07     14.96 o 
   2   6   3       10.22        7.49     15.74 o 
   3   6   3      140.83      171.24     18.89 o 
   4   6   3        1.51        2.60     17.77 o 
   5   6   3      159.64      142.42     17.64 o 
   6   6   3        6.77       35.55     19.72 o 
  -8   7   3        6.36       19.08     17.13 o 
  -7   7   3       15.95       40.93     18.21 o 
  -6   7   3       26.57       36.43     18.13 o 
  -5   7   3       20.11       19.41      6.35 o 
  -4   7   3      281.70      261.89     19.80 o 
  -3   7   3        1.47        0.00     15.34 o 
  -2   7   3      390.57      411.54     21.83 o 
  -1   7   3       15.63        5.57     16.97 o 
   0   7   3      982.43      967.45     20.37 o 
   1   7   3       11.76       13.82     18.48 o 
   2   7   3       16.03        6.24     18.66 o 
   3   7   3       27.76       60.38     20.06 o 
   4   7   3       12.79       30.44     20.02 o 
   5   7   3        7.53        7.02      2.06 o 
  -7   8   3        0.31        9.06     19.21 o 
  -6   8   3       27.79       16.70     19.89 o 
  -5   8   3      112.94      112.36     21.34 o 
  -4   8   3        4.57        7.41     19.59 o 
  -3   8   3       37.34       48.76     18.61 o 
  -2   8   3       86.48       78.36     20.31 o 
  -1   8   3      345.13      318.46     24.28 o 
   0   8   3      236.93      229.67     16.64 o 
   1   8   3        6.86       16.87     20.06 o 
   2   8   3        4.96        4.01     21.23 o 
   3   8   3        2.51        1.73     20.97 o 
  -6   9   3        0.22        2.24     21.15 o 
  -5   9   3       10.61       31.62     20.65 o 
  -4   9   3       13.47        5.86     21.05 o 
  -3   9   3        1.75        1.76     21.46 o 
  -2   9   3       17.35        9.06     22.57 o 
  -1   9   3      106.73      131.45     23.23 o 
   0   9   3       57.41       41.00     15.69 o 
   1   9   3        1.07        0.99      0.30 o 
   2   9   3       13.24        5.80     21.42 o 
  -2  10   3        5.33       19.76     23.03 o 
  -2  -9   4       17.06        0.59     21.53 o 
  -1  -9   4       17.68        6.62     21.61 o 
   0  -9   4       16.45       17.65     15.40 o 
   1  -9   4        4.58       17.43     21.98 o 
   2  -9   4        3.64       12.12     21.50 o 
   3  -9   4       38.73       50.66     20.55 o 
   4  -9   4        2.63        7.68     20.24 o 
   5  -9   4       53.33       67.19     20.96 o 
  -4  -8   4       15.97       17.13     18.39 o 
  -3  -8   4       12.07        5.01     19.16 o 
  -2  -8   4        7.74       35.28     20.00 o 
  -1  -8   4        0.48       28.59     18.28 o 
   0  -8   4       55.59       62.77     14.81 o 
   1  -8   4        0.71       15.67     19.49 o 
   2  -8   4       26.76       27.40     19.39 o 
   3  -8   4        2.66        1.10     19.41 o 
   4  -8   4       91.12      103.45     20.86 o 
   5  -8   4       73.27       84.25     20.73 o 
   6  -8   4        5.74       17.96     20.01 o 
   7  -8   4       16.96       21.87     20.19 o 
  -5  -7   4       15.81       24.20     18.78 o 
  -4  -7   4       11.55        6.77     17.66 o 
  -3  -7   4       95.10       64.03     19.82 o 
  -2  -7   4        1.04       20.37     17.34 o 
  -1  -7   4      120.36      151.34     15.60 o 
   0  -7   4       14.89       14.75     24.01 o 
   1  -7   4        0.98        3.27     16.00 o 
   2  -7   4       57.41       34.04     16.36 o 
   3  -7   4       24.58       28.96     15.89 o 
   4  -7   4       19.45       41.19     16.50 o 
   5  -7   4        6.91        5.80     17.70 o 
   6  -7   4       16.72       55.58     18.83 o 
   7  -7   4      158.11      134.71     22.40 o 
   8  -7   4        8.90        0.00     20.49 o 
  -6  -6   4        3.58        3.99     17.59 o 
  -5  -6   4        3.36        3.95     17.60 o 
  -4  -6   4       37.70       51.77     16.58 o 
  -3  -6   4      312.30      319.82     19.28 o 
  -2  -6   4        1.20       14.16     13.97 o 
  -1  -6   4       64.80       40.66     14.89 o 
   0  -6   4      182.74      154.61     11.04 o 
   1  -6   4      105.57      120.60     14.61 o 
   2  -6   4      251.38      252.34     16.95 o 
   3  -6   4       30.86       47.70     14.11 o 
   4  -6   4      138.69      128.36     16.86 o 
   5  -6   4      167.84      142.16     19.37 o 
   6  -6   4        9.69        3.58     17.45 o 
   7  -6   4        0.64       16.78     20.55 o 
   8  -6   4        7.13       15.74     19.80 o 
  -7  -5   4        0.65        9.09     17.06 o 
  -6  -5   4        0.59       17.81     17.81 o 
  -5  -5   4       81.42       39.55     17.38 o 
  -4  -5   4       98.56      101.83     16.24 o 
  -3  -5   4       24.18       33.37     12.96 o 
  -2  -5   4      180.27      176.04     14.41 o 
  -1  -5   4      536.93      442.92     16.38 o 
   0  -5   4       71.92       77.81     14.46 o 
   1  -5   4      420.56      396.63     15.22 o 
   2  -5   4      667.03      615.09     18.23 o 
   3  -5   4      173.53      172.83     13.60 o 
   4  -5   4      985.70     1019.23     24.45 o 
   5  -5   4       21.46       23.05     13.63 o 
   6  -5   4      354.17      422.19     21.70 o 
   7  -5   4       15.82       58.13     17.80 o 
   8  -5   4        4.04       20.73     20.73 o 
   9  -5   4        1.74        5.09     20.15 o 
  -8  -4   4       46.97        9.30     17.51 o 
  -7  -4   4       27.50       37.71     17.07 o 
  -6  -4   4       22.76       19.94     15.87 o 
  -5  -4   4       10.77       25.76     14.22 o 
  -4  -4   4      289.97      299.06     16.78 o 
  -3  -4   4      229.70      245.06     14.14 o 
  -2  -4   4       22.91       17.17      9.62 o 
  -1  -4   4      264.77      227.20     11.95 o 
   0  -4   4       73.07       78.46     13.94 o 
   1  -4   4     1448.67     1388.58     19.89 o 
   2  -4   4      202.24      184.01     10.88 o 
   3  -4   4     1097.70     1137.40     19.97 o 
   4  -4   4      821.82      798.67     20.99 o 
   5  -4   4     1069.68     1065.57     24.29 o 
   6  -4   4       18.35       19.12     14.16 o 
   7  -4   4       71.55       74.71     18.73 o 
   8  -4   4       50.90       61.73     20.22 o 
   9  -4   4        0.99       18.28     18.89 o 
  -8  -3   4       36.99       17.34     18.01 o 
  -7  -3   4       98.12      108.24     18.84 o 
  -6  -3   4      171.70      160.91     17.74 o 
  -5  -3   4       61.17       44.42     14.41 o 
  -4  -3   4      596.66      601.16     18.08 o 
  -3  -3   4      103.23       94.92     10.83 o 
  -2  -3   4     2169.76     2180.20     23.50 o 
  -1  -3   4      272.29      285.52     10.01 o 
   0  -3   4      777.75      862.23      9.96 o 
   1  -3   4     1802.21     1848.52     19.24 o 
   2  -3   4     1873.30     1702.98     19.37 o 
   3  -3   4     1854.13     1744.29     20.36 o 
   4  -3   4     1425.88     1316.75     17.50 o 
   5  -3   4       97.90      101.89     12.67 o 
   6  -3   4       98.23      130.64     12.05 o 
   7  -3   4        4.03       14.02     14.53 o 
   8  -3   4        0.07       29.17     16.62 o 
   9  -3   4       17.16       49.13     18.95 o 
  -9  -2   4        0.17        0.83     16.39 o 
  -8  -2   4      187.64      171.19     20.50 o 
  -7  -2   4       33.47       69.21     16.28 o 
  -6  -2   4       76.00       97.84     15.36 o 
  -5  -2   4        5.98        0.72     11.90 o 
  -4  -2   4     1326.87     1549.82     23.24 o 
  -3  -2   4     2493.55     2657.49     26.11 o 
  -2  -2   4     1101.47     1177.04     16.82 o 
  -1  -2   4      218.58      215.70      8.17 o 
   0  -2   4     7868.87     6630.29    100.94 o 
   1  -2   4       19.41       30.24      4.80 o 
   2  -2   4     1387.65     1434.55     16.78 o 
   3  -2   4      642.02      673.76     13.74 o 
   4  -2   4      819.65      822.90     17.78 o 
   5  -2   4      135.10      137.66     12.61 o 
   6  -2   4       57.69       66.23     14.90 o 
   7  -2   4       47.69       54.14     17.91 o 
   8  -2   4        3.24       13.63     20.40 o 
   9  -2   4        1.59       37.59     20.98 o 
  -9  -1   4        4.77       19.46     19.46 o 
  -8  -1   4      120.32      125.89     21.17 o 
  -7  -1   4      133.45      127.04     18.64 o 
  -6  -1   4      188.10      219.33     13.42 o 
  -5  -1   4      829.83      936.39     20.82 o 
  -4  -1   4      493.64      503.27     14.48 o 
  -3  -1   4     1559.77     1726.93     20.72 o 
  -2  -1   4     1239.28     1326.28     16.76 o 
  -1  -1   4      314.89      344.06      9.68 o 
   0  -1   4        9.19       10.06      2.91 o 
   1  -1   4     1688.27     1868.77     18.92 o 
   2  -1   4      542.70      610.07     13.04 o 
   3  -1   4       55.16       68.18      9.79 o 
   4  -1   4      425.02      486.79     18.06 o 
   5  -1   4      196.31      211.49     18.30 o 
   6  -1   4        5.32       22.16     17.91 o 
   7  -1   4      181.35      157.56     24.81 o 
   8  -1   4        0.11        7.52     25.00 o 
   9  -1   4        8.28       32.92     25.10 o 
  -9   0   4       23.32       36.23     19.05 o 
  -8   0   4       77.73       80.19     19.93 o 
  -7   0   4       28.54       10.26     16.45 o 
  -6   0   4        8.89        3.31     13.96 o 
  -5   0   4       25.95       17.54     12.30 o 
  -4   0   4        1.40        6.70     10.13 o 
  -3   0   4     2051.08     2154.07     25.98 o 
  -2   0   4      389.30      362.75     11.72 o 
  -1   0   4      645.16      608.28     11.90 o 
   0   0   4       68.45       63.08      9.18 o 
   1   0   4      333.25      315.85     12.18 o 
   2   0   4      569.37      476.54     13.94 o 
   3   0   4       58.81       70.85      9.59 o 
   4   0   4       36.49       37.15     11.79 o 
   5   0   4       12.73       10.37     13.32 o 
   6   0   4       97.57       48.34     18.25 o 
   7   0   4        5.64       23.38     19.49 o 
   8   0   4       83.31      100.52     24.52 o 
   9   0   4        4.33       19.53     21.93 o 
  -9   1   4       13.78       29.87     22.88 o 
  -8   1   4        0.14       15.28     20.87 o 
  -7   1   4       11.53       22.84     16.84 o 
  -6   1   4       71.59       51.33     16.17 o 
  -5   1   4      427.17      390.10     17.94 o 
  -4   1   4     2397.85     2444.02     29.11 o 
  -3   1   4      629.65      696.90     14.61 o 
  -2   1   4      176.58      157.98      7.27 o 
  -1   1   4     1928.39     1906.16     18.11 o 
   0   1   4     2676.71     2652.63     40.47 o 
   1   1   4       12.77       18.77      5.14 o 
   2   1   4       69.08       63.53      6.83 o 
   3   1   4       78.44       90.01      8.45 o 
   4   1   4     1352.23     1386.56     21.96 o 
   5   1   4      264.72      266.48     14.81 o 
   6   1   4      159.76      162.49     17.56 o 
   7   1   4        1.31       20.65     16.06 o 
   8   1   4        4.28        4.34      1.39 o 
   9   1   4        0.13       17.71     19.55 o 
  -9   2   4       24.41       20.87     20.87 o 
  -8   2   4       27.39       30.22     17.48 o 
  -7   2   4        0.63        5.16     14.93 o 
  -6   2   4      173.97      185.16     15.31 o 
  -5   2   4      307.64      350.27     14.31 o 
  -4   2   4      213.47      184.52     10.88 o 
  -3   2   4      410.47      370.76     11.08 o 
  -2   2   4      128.39      132.17      7.52 o 
  -1   2   4     1752.97     1861.46     17.53 o 
   0   2   4     2605.66     2581.20     19.64 o 
   1   2   4     2361.01     2124.63     19.11 o 
   2   2   4     1234.00     1087.58     15.50 o 
   3   2   4        6.68        5.32      7.71 o 
   4   2   4      511.29      499.72     14.86 o 
   5   2   4        8.39       11.23     12.27 o 
   6   2   4      526.51      544.74     22.37 o 
   7   2   4       67.15       58.39     18.97 o 
   8   2   4      184.67      228.26     22.00 o 
  -9   3   4        8.78       13.69     17.04 o 
  -8   3   4       49.59       66.28     16.06 o 
  -7   3   4        3.06        0.00     13.59 o 
  -6   3   4       47.44       60.18     13.05 o 
  -5   3   4       75.20       90.64     11.04 o 
  -4   3   4     5754.19     6168.33     40.63 o 
  -3   3   4      152.63      147.83      9.51 o 
  -2   3   4     2293.06     2354.94     22.41 o 
  -1   3   4     1739.82     1836.11     19.63 o 
   0   3   4      176.37      146.59      8.23 o 
   1   3   4     3266.80     3433.06     27.47 o 
   2   3   4      211.21      238.16     11.19 o 
   3   3   4      617.43      666.17     17.01 o 
   4   3   4      461.60      455.41     17.51 o 
   5   3   4      337.45      339.63     19.07 o 
   6   3   4        8.07       32.75     16.38 o 
   7   3   4       46.65       42.36     12.64 o 
   8   3   4        0.12       28.08     19.44 o 
  -9   4   4        0.13        0.51     13.16 o 
  -8   4   4       42.80       27.68     16.73 o 
  -7   4   4      110.98      113.06     17.03 o 
  -6   4   4        3.31        6.07     12.67 o 
  -5   4   4      288.02      308.62     15.41 o 
  -4   4   4      652.14      593.21     17.16 o 
  -3   4   4      862.89      926.31     17.48 o 
  -2   4   4      875.96      968.41     17.75 o 
  -1   4   4     2005.07     2195.78     24.68 o 
   0   4   4     2396.13     2460.79    131.95 o 
   1   4   4     2663.45     2959.71     29.65 o 
   2   4   4      853.64      903.95     19.47 o 
   3   4   4       53.92       37.73     12.71 o 
   4   4   4       71.08       80.26     15.46 o 
   5   4   4       27.33       32.91     16.42 o 
   6   4   4       23.48       39.30     18.35 o 
   7   4   4       62.11       64.92     20.62 o 
  -9   5   4       28.28       41.77     16.61 o 
  -8   5   4        3.02       16.40     16.40 o 
  -7   5   4        9.82       43.21     14.72 o 
  -6   5   4       26.18        8.52     14.24 o 
  -5   5   4      559.37      540.21     19.60 o 
  -4   5   4      349.81      385.18     16.89 o 
  -3   5   4      292.64      277.04     14.79 o 
  -2   5   4      168.29      132.60     12.83 o 
  -1   5   4      716.68      737.71     18.39 o 
   0   5   4      529.22      528.84     23.65 o 
   1   5   4      240.22      237.97     15.74 o 
   2   5   4       33.75       26.12     13.42 o 
   3   5   4      161.15      166.13     17.10 o 
   4   5   4       93.85      132.44     17.77 o 
   5   5   4       10.08       42.28     18.17 o 
   6   5   4        1.43       13.54     19.60 o 
  -9   6   4        0.38       24.74     14.72 o 
  -8   6   4       53.84       84.79     17.19 o 
  -7   6   4       53.62       38.68     17.84 o 
  -6   6   4       14.76       42.84     14.59 o 
  -5   6   4       55.63       39.96     15.20 o 
  -4   6   4       66.52       66.27     14.21 o 
  -3   6   4      352.28      352.94     17.83 o 
  -2   6   4       53.82       72.35     14.23 o 
  -1   6   4       86.83       94.53     15.00 o 
   0   6   4       56.09       72.73     26.20 o 
   1   6   4      756.99      759.11     24.31 o 
   2   6   4       28.38        8.49     16.60 o 
   3   6   4       21.55       13.16     17.59 o 
   4   6   4        0.31       45.13     18.36 o 
   5   6   4        0.04       12.71     19.93 o 
   6   6   4       24.20       15.45     20.23 o 
  -8   7   4        0.42       41.62     16.62 o 
  -7   7   4       20.30       12.54     17.51 o 
  -6   7   4       29.65       32.85      9.68 o 
  -5   7   4       30.31       44.78     16.98 o 
  -4   7   4       37.37       45.46     16.20 o 
  -3   7   4        0.74       15.96     15.96 o 
  -2   7   4       89.82       98.84     18.01 o 
  -1   7   4        0.87        7.03     16.09 o 
   0   7   4       55.30       57.42     12.63 o 
   1   7   4       15.42       10.54     17.68 o 
   2   7   4        1.44       19.23     19.23 o 
   3   7   4        0.77        8.80     19.76 o 
   4   7   4        8.64        9.59     20.64 o 
   5   7   4        0.02       15.11     19.87 o 
  -7   8   4       26.94       33.22     18.77 o 
  -6   8   4        1.79       34.48     16.69 o 
  -5   8   4        1.88       13.43     18.01 o 
  -4   8   4       46.41        4.11     19.76 o 
  -3   8   4       79.98       60.81     19.09 o 
  -2   8   4       49.04       42.42     19.35 o 
  -1   8   4      261.60      258.37     22.40 o 
   0   8   4       40.74       27.94     16.74 o 
   1   8   4        3.99       21.50     21.50 o 
   2   8   4        0.01       34.97     20.19 o 
   3   8   4        7.76        3.44     21.32 o 
  -6   9   4       11.08       19.01     19.01 o 
  -5   9   4        0.02       17.61     20.38 o 
  -4   9   4        2.55       14.09     20.71 o 
  -3   9   4        8.42       32.72     19.80 o 
  -2   9   4       51.62        0.60     22.14 o 
  -1   9   4       12.21        9.07     21.25 o 
   0   9   4       51.47       34.63     15.82 o 
   1   9   4        0.93        5.85     21.14 o 
  -2  -9   5        0.23        3.34     19.45 o 
  -1  -9   5        4.88       32.20     20.01 o 
   0  -9   5       77.15       76.90     15.47 o 
   1  -9   5       16.13       66.48     19.76 o 
   2  -9   5       75.99       94.84     21.66 o 
   3  -9   5        2.51       21.96     21.96 o 
   4  -9   5        6.55       19.01     20.79 o 
   5  -9   5       71.59       62.83     21.80 o 
  -4  -8   5       34.26       17.86     18.27 o 
  -3  -8   5       25.25        1.04     19.29 o 
  -2  -8   5        0.80        2.17     19.11 o 
  -1  -8   5        7.87       16.44     18.70 o 
   0  -8   5      144.33      114.90     15.45 o 
   1  -8   5      142.81      165.37     21.34 o 
   2  -8   5        8.89       10.55     18.70 o 
   3  -8   5      249.72      198.98     23.01 o 
   4  -8   5       82.40       97.49     20.38 o 
   5  -8   5       61.04       44.60     21.39 o 
   6  -8   5       57.32       49.26     21.88 o 
  -5  -7   5        8.55        2.95     17.08 o 
  -4  -7   5       40.40       14.09     18.57 o 
  -3  -7   5        0.48       31.44     17.31 o 
  -2  -7   5       39.57       61.51     16.91 o 
  -1  -7   5       36.90       20.55     16.52 o 
   0  -7   5      100.75       77.24     19.77 o 
   1  -7   5      293.82      312.86     21.29 o 
   2  -7   5      127.56      128.58     19.00 o 
   3  -7   5        2.83       25.40     15.78 o 
   4  -7   5      126.41       90.85     19.34 o 
   5  -7   5      388.71      447.25     25.20 o 
   6  -7   5       10.47        9.08     20.98 o 
   7  -7   5        0.17        6.47     20.83 o 
  -6  -6   5       15.68       24.65     16.39 o 
  -5  -6   5       64.02       49.89     17.77 o 
  -4  -6   5       14.92        7.42     16.16 o 
  -3  -6   5      419.22      355.60     20.88 o 
  -2  -6   5       14.63       22.08     14.28 o 
  -1  -6   5       89.56      119.70     15.16 o 
   0  -6   5      372.36      341.74     16.98 o 
   1  -6   5      122.06      102.87     15.01 o 
   2  -6   5      174.39      154.67     16.16 o 
   3  -6   5      506.62      533.18     21.26 o 
   4  -6   5      178.99      180.38     17.57 o 
   5  -6   5      154.51      171.78     18.78 o 
   6  -6   5        2.57       18.30     18.30 o 
   7  -6   5        8.80       11.93     19.47 o 
   8  -6   5        2.12        7.04     20.88 o 
  -7  -5   5       47.43       48.36     17.89 o 
  -6  -5   5        2.23        6.98     16.95 o 
  -5  -5   5       18.16        4.90     16.13 o 
  -4  -5   5       17.62       13.67     14.67 o 
  -3  -5   5      475.47      474.06     19.13 o 
  -2  -5   5      378.85      413.85     16.17 o 
  -1  -5   5      160.70      134.56     13.17 o 
   0  -5   5      267.19      278.90     20.20 o 
   1  -5   5      203.85      206.19     13.72 o 
   2  -5   5      115.74       99.42     12.47 o 
   3  -5   5       19.57       14.03     12.09 o 
   4  -5   5       12.42       12.14     13.42 o 
   5  -5   5       32.56        5.95     16.74 o 
   6  -5   5       46.76       68.77     17.49 o 
   7  -5   5        0.12       33.49     18.65 o 
   8  -5   5        2.09        0.00     20.10 o 
  -8  -4   5        0.99        7.65     16.40 o 
  -7  -4   5        7.45        7.02     16.02 o 
  -6  -4   5       23.84       31.38     15.37 o 
  -5  -4   5      227.07      219.83     17.67 o 
  -4  -4   5        1.05       12.42     12.75 o 
  -3  -4   5        6.33       10.98     10.29 o 
  -2  -4   5      121.90      127.88     11.59 o 
  -1  -4   5      205.52      182.64     11.57 o 
   0  -4   5       21.71        9.33      6.19 o 
   1  -4   5      111.51      113.08      9.51 o 
   2  -4   5      208.97      204.17     11.47 o 
   3  -4   5      269.94      266.76     13.30 o 
   4  -4   5      200.78      242.17     14.12 o 
   5  -4   5      111.56       92.54     13.73 o 
   6  -4   5        0.16       21.82     14.06 o 
   7  -4   5        5.47       13.07     16.81 o 
   8  -4   5       10.85        7.89     18.31 o 
   9  -4   5        3.74       19.47     19.47 o 
  -8  -3   5        0.78       15.18     16.98 o 
  -7  -3   5        0.20        3.26     16.61 o 
  -6  -3   5       14.15       18.45     15.15 o 
  -5  -3   5       24.03       21.87     13.13 o 
  -4  -3   5       76.70       94.84     12.67 o 
  -3  -3   5       15.64       22.57      9.17 o 
  -2  -3   5      222.14      207.88     11.11 o 
  -1  -3   5      260.64      262.34     11.22 o 
   0  -3   5       49.76       39.35      5.20 o 
   1  -3   5      141.11      147.02      8.76 o 
   2  -3   5        1.85        3.84      6.17 o 
   3  -3   5      144.73      160.42      8.98 o 
   4  -3   5      109.59      122.51     10.62 o 
   5  -3   5       26.40       35.19     11.11 o 
   6  -3   5       66.03       82.97     13.11 o 
   7  -3   5       88.17       97.23     16.13 o 
   8  -3   5       36.85       42.73     18.39 o 
   9  -3   5      148.74      119.63     20.22 o 
  -9  -2   5        7.21       16.27     17.87 o 
  -8  -2   5       36.62       51.82     18.02 o 
  -7  -2   5       40.35       18.56     17.54 o 
  -6  -2   5      135.20      126.43     17.10 o 
  -5  -2   5       17.06        8.76     12.60 o 
  -4  -2   5       19.20       17.00      9.97 o 
  -3  -2   5     1790.95     2001.40     23.78 o 
  -2  -2   5       53.07       48.02      7.80 o 
  -1  -2   5        3.52        8.70      6.19 o 
   0  -2   5      227.88      265.33     11.97 o 
   1  -2   5      305.35      268.25      8.93 o 
   2  -2   5       96.39      107.60      7.06 o 
   3  -2   5      346.69      358.12     11.54 o 
   4  -2   5     1983.48     1952.57     26.56 o 
   5  -2   5     1024.20      914.60     23.09 o 
   6  -2   5      203.43      177.03     18.23 o 
   7  -2   5      216.25      204.68     21.97 o 
   8  -2   5       22.84       19.87     21.35 o 
   9  -2   5       41.27       70.26     22.41 o 
  -9  -1   5       12.38       15.68     18.04 o 
  -8  -1   5       19.60        5.95     18.56 o 
  -7  -1   5       78.49       92.73     17.76 o 
  -6  -1   5       19.70       27.45     13.93 o 
  -5  -1   5      229.16      254.08     13.37 o 
  -4  -1   5      193.60      237.37     12.75 o 
  -3  -1   5     1024.76     1124.03     18.23 o 
  -2  -1   5       20.19        6.69      7.39 o 
  -1  -1   5     4648.08     5049.48     31.91 o 
   0  -1   5       29.59       26.09      4.63 o 
   1  -1   5     7509.92     6671.33     38.19 o 
   2  -1   5      129.91      109.24      8.99 o 
   3  -1   5     6652.38     5861.46     44.37 o 
   4  -1   5      278.42      264.63     15.48 o 
   5  -1   5      398.51      375.68     20.91 o 
   6  -1   5      504.14      524.18     25.71 o 
   7  -1   5      143.80      170.13     25.09 o 
   8  -1   5      156.01      155.44     27.56 o 
   9  -1   5       65.72       30.96     26.15 o 
  -9   0   5        0.69       16.11     18.54 o 
  -8   0   5       21.42       30.78     18.79 o 
  -7   0   5       54.88       75.87     17.63 o 
  -6   0   5       11.81        0.00     14.76 o 
  -5   0   5       21.94       17.36     12.22 o 
  -4   0   5     2714.85     2619.83     32.13 o 
  -3   0   5     1652.33     1473.85     22.18 o 
  -2   0   5     1702.75     1597.88     19.78 o 
  -1   0   5     1971.86     1593.13     20.62 o 
   0   0   5     2095.50     1839.86     91.29 o 
   1   0   5     2649.96     2501.78     25.93 o 
   2   0   5      336.16      287.76     12.39 o 
   3   0   5      102.01       68.67     10.14 o 
   4   0   5     1147.85     1127.90     24.62 o 
   5   0   5      386.41      377.03     20.31 o 
   6   0   5        5.73       16.43     16.68 o 
   7   0   5       78.67       53.55     21.09 o 
   8   0   5        1.28       22.61     22.61 o 
   9   0   5        6.75        6.17     21.47 o 
  -9   1   5        0.09       41.14     21.84 o 
  -8   1   5       12.54       13.37     21.03 o 
  -7   1   5      150.30      104.61     20.13 o 
  -6   1   5      245.85      245.97     18.94 o 
  -5   1   5      276.94      251.30     15.12 o 
  -4   1   5      196.32      163.11     12.38 o 
  -3   1   5     1750.46     1635.10     21.88 o 
  -2   1   5     2545.65     2485.31     23.94 o 
  -1   1   5     1720.86     1771.09     19.55 o 
   0   1   5     5515.01     5121.09     56.42 o 
   1   1   5      432.70      417.98     11.17 o 
   2   1   5     5663.43     5380.69     34.61 o 
   3   1   5      688.04      720.89     15.98 o 
   4   1   5       25.89       37.45     10.65 o 
   5   1   5      475.16      435.50     18.61 o 
   6   1   5        1.16        8.12     15.12 o 
   7   1   5        6.37       11.94     17.61 o 
   8   1   5        0.63       12.89     19.34 o 
  -9   2   5       31.45        0.64     21.91 o 
  -8   2   5        6.70       34.38     18.43 o 
  -7   2   5       14.96        5.23     16.48 o 
  -6   2   5      347.51      377.00     18.17 o 
  -5   2   5      236.86      260.66     14.50 o 
  -4   2   5      203.18      219.33     11.32 o 
  -3   2   5      245.21      240.67     10.68 o 
  -2   2   5       64.77       52.47      7.17 o 
  -1   2   5      199.76      199.76      8.07 o 
   0   2   5     2071.34     2059.05     64.45 o 
   1   2   5       41.59       63.27      6.82 o 
   2   2   5     1161.56     1116.73     16.59 o 
   3   2   5       19.24       31.17      8.40 o 
   4   2   5     1558.39     1557.63     24.47 o 
   5   2   5        3.95        4.37     13.04 o 
   6   2   5      694.96      638.34     23.90 o 
   7   2   5       58.62       51.45     19.76 o 
   8   2   5        3.28        3.13     18.63 o 
  -9   3   5        0.61        7.13     16.89 o 
  -8   3   5      193.06      190.26     19.28 o 
  -7   3   5       58.43       79.94     15.68 o 
  -6   3   5     1093.52     1141.62     25.17 o 
  -5   3   5       86.45       56.51     11.96 o 
  -4   3   5       20.56        5.75      9.44 o 
  -3   3   5      591.39      618.63     14.40 o 
  -2   3   5     1239.74     1353.38     18.39 o 
  -1   3   5       41.98       50.27      6.15 o 
   0   3   5      316.42      368.28      7.84 o 
   1   3   5       62.42       69.56      8.34 o 
   2   3   5     1190.53     1207.23     19.30 o 
   3   3   5       26.06       17.80     10.01 o 
   4   3   5        2.78       20.58     11.79 o 
   5   3   5        1.90        7.28     14.19 o 
   6   3   5       12.82        2.80     17.12 o 
   7   3   5        3.97       12.83     18.89 o 
   8   3   5       13.39       13.54     19.58 o 
  -9   4   5        0.80       16.19     16.19 o 
  -8   4   5        0.46       22.34     15.54 o 
  -7   4   5      168.87      161.06     16.62 o 
  -6   4   5      710.40      633.96     21.09 o 
  -5   4   5      162.79      176.64     13.60 o 
  -4   4   5      159.05      177.79     12.53 o 
  -3   4   5       25.62       34.13      9.50 o 
  -2   4   5     1861.92     1905.57     24.00 o 
  -1   4   5     1516.57     1558.85     22.22 o 
   0   4   5      109.90      122.41      7.68 o 
   1   4   5      177.03      212.40     12.43 o 
   2   4   5       74.76       66.96     11.70 o 
   3   4   5       50.00       48.48     13.41 o 
   4   4   5        5.91       11.79     14.76 o 
   5   4   5       10.45       26.89     16.37 o 
   6   4   5        4.51       35.83     18.28 o 
   7   4   5        4.46       14.42     19.18 o 
  -9   5   5       19.51        8.63     16.13 o 
  -8   5   5        2.06        6.12     15.88 o 
  -7   5   5       50.82       34.12     15.56 o 
  -6   5   5      193.05      204.96     16.41 o 
  -5   5   5        9.60        4.69     13.67 o 
  -4   5   5       71.36       72.88     12.75 o 
  -3   5   5      429.81      429.16     16.93 o 
  -2   5   5       30.57       43.92     10.51 o 
  -1   5   5       27.45       20.94     11.61 o 
   0   5   5       89.23       76.83     11.53 o 
   1   5   5       22.15        5.92     12.75 o 
   2   5   5       81.18       92.34     15.03 o 
   3   5   5       14.40       25.05     15.51 o 
   4   5   5       20.39       27.87      8.14 o 
   5   5   5        0.83        5.18     18.43 o 
   6   5   5       11.99       21.20     20.92 o 
  -8   6   5       31.05       22.70     16.43 o 
  -7   6   5       21.20        7.99     16.03 o 
  -6   6   5      160.00      110.95     17.24 o 
  -5   6   5        1.88        1.21     14.49 o 
  -4   6   5       55.09       41.30     14.21 o 
  -3   6   5        9.51        6.48     14.55 o 
  -2   6   5       49.17       45.44     14.37 o 
  -1   6   5       21.74       37.30     14.42 o 
   0   6   5        0.39        1.69     21.88 o 
   1   6   5      403.79      438.40     21.51 o 
   2   6   5       12.36        0.44     16.36 o 
   3   6   5       18.19       40.78     18.13 o 
   4   6   5        0.66        6.40     19.09 o 
   5   6   5        2.14       28.86     19.88 o 
  -8   7   5        4.67       11.29     16.92 o 
  -7   7   5        0.32        9.34     16.78 o 
  -6   7   5       18.07        6.97     16.83 o 
  -5   7   5       18.70        6.85     15.90 o 
  -4   7   5       10.08       10.79     15.67 o 
  -3   7   5        0.24       21.06     15.03 o 
  -2   7   5      570.81      536.50     23.40 o 
  -1   7   5       14.54       16.70     16.89 o 
   0   7   5       81.63       79.26     14.88 o 
   1   7   5       24.44       29.52     18.17 o 
   2   7   5       44.19        6.38     20.01 o 
   3   7   5       17.16       39.82     20.58 o 
   4   7   5        0.68       18.67     19.83 o 
  -7   8   5        8.36       31.18     16.98 o 
  -6   8   5        0.25        1.48     17.71 o 
  -5   8   5       98.71       56.85     19.61 o 
  -4   8   5       47.26       45.19     18.45 o 
  -3   8   5       58.04       64.32     19.24 o 
  -2   8   5       50.42       40.16     19.90 o 
  -1   8   5       10.04        8.27     19.83 o 
   0   8   5       15.63       16.01     36.80 o 
   1   8   5       58.65       85.80     20.53 o 
   2   8   5        8.07       43.06     21.05 o 
   3   8   5        4.41       11.45     21.47 o 
  -5   9   5        7.63       14.27     19.11 o 
  -4   9   5        0.68        8.73     19.80 o 
  -3   9   5      199.25      156.76     23.48 o 
  -2   9   5      143.52      119.81     22.73 o 
  -1   9   5        0.44       14.25     20.70 o 
   0   9   5        1.13        8.49     14.94 o 
   1   9   5        2.51       22.15     20.97 o 
  -1  -9   6        1.70        5.68     19.82 o 
   0  -9   6       34.32       46.83     17.21 o 
   1  -9   6       21.83        2.50     21.95 o 
   2  -9   6        6.78        4.28     20.88 o 
   3  -9   6       17.39       22.34     21.22 o 
   4  -9   6        0.36       10.78     21.38 o 
   5  -9   6       17.18       20.93     20.93 o 
  -3  -8   6        0.49        6.19     18.06 o 
  -2  -8   6       91.47       82.64     19.99 o 
  -1  -8   6       50.90       62.11     20.25 o 
   0  -8   6        0.30       10.87     13.44 o 
   1  -8   6       15.10       10.83     19.76 o 
   2  -8   6        2.61        2.84     19.29 o 
   3  -8   6       19.08       11.92     19.83 o 
   4  -8   6       30.59       45.07     20.29 o 
   5  -8   6       88.82       47.64     22.84 o 
   6  -8   6        0.10        7.70     21.09 o 
  -5  -7   6        2.82       40.89     14.64 o 
  -4  -7   6       18.70       13.64     17.20 o 
  -3  -7   6        7.14       20.03     17.45 o 
  -2  -7   6       54.19       28.02     17.61 o 
  -1  -7   6       15.42        0.48     16.38 o 
   0  -7   6       21.66        6.74     13.73 o 
   1  -7   6        6.09       12.81     16.08 o 
   2  -7   6       11.99       40.47     16.16 o 
   3  -7   6        1.06       26.25     16.75 o 
   4  -7   6       25.64       50.62     18.36 o 
   5  -7   6      175.33      165.26     23.55 o 
   6  -7   6       17.41       26.11     20.01 o 
   7  -7   6        4.29        6.53     20.59 o 
  -6  -6   6        5.18        1.35     15.65 o 
  -5  -6   6        0.77       10.74     16.33 o 
  -4  -6   6       63.57       38.00     17.28 o 
  -3  -6   6        0.23       11.43     15.31 o 
  -2  -6   6       74.77       76.51     14.63 o 
  -1  -6   6       61.69       70.88     14.35 o 
   0  -6   6       45.06       49.05     10.39 o 
   1  -6   6       14.11       18.79     13.88 o 
   2  -6   6      156.08      170.07     16.54 o 
   3  -6   6      117.63      163.84     17.11 o 
   4  -6   6      184.29      212.22     18.85 o 
   5  -6   6      122.41      112.21     19.99 o 
   6  -6   6       24.81       22.87     19.82 o 
   7  -6   6       37.09        5.77     20.78 o 
   8  -6   6       10.85       26.94     20.42 o 
  -7  -5   6        0.52       10.20     15.55 o 
  -6  -5   6        8.76       16.45     16.50 o 
  -5  -5   6        9.52       15.53     15.64 o 
  -4  -5   6       16.69       32.40     14.42 o 
  -3  -5   6       22.47       33.07     13.06 o 
  -2  -5   6      114.57       98.78     13.55 o 
  -1  -5   6        5.10        2.73     11.72 o 
   0  -5   6      104.32       97.89      8.92 o 
   1  -5   6       42.59       56.83     11.95 o 
   2  -5   6      240.74      213.20     15.18 o 
   3  -5   6      109.27      125.76     13.99 o 
   4  -5   6      476.98      475.56     20.82 o 
   5  -5   6      131.33      155.59     17.04 o 
   6  -5   6      191.27      190.79     20.01 o 
   7  -5   6        9.00       28.11     18.59 o 
   8  -5   6       20.77        0.00     19.81 o 
  -7  -4   6       14.25       24.26     16.19 o 
  -6  -4   6      125.72      124.47     17.14 o 
  -5  -4   6       53.73       64.12     14.56 o 
  -4  -4   6      280.31      263.87     16.24 o 
  -3  -4   6      141.93      136.52     13.87 o 
  -2  -4   6        1.95        1.51     10.39 o 
  -1  -4   6      487.09      561.57     15.74 o 
   0  -4   6      421.23      461.28     17.50 o 
   1  -4   6      212.11      177.74     12.05 o 
   2  -4   6     2236.46     2338.54     27.98 o 
   3  -4   6      298.29      336.94     14.81 o 
   4  -4   6       10.31        7.49     11.82 o 
   5  -4   6        3.07       24.53     12.95 o 
   6  -4   6       11.49       24.03     15.03 o 
   7  -4   6       11.93       40.23     17.17 o 
   8  -4   6       37.78       58.34     18.46 o 
  -8  -3   6        0.03       10.21     16.37 o 
  -7  -3   6        0.77       15.80     15.80 o 
  -6  -3   6        5.32       35.76     14.46 o 
  -5  -3   6       23.33       44.17     13.88 o 
  -4  -3   6       14.43        7.02     11.80 o 
  -3  -3   6      238.93      247.87     13.61 o 
  -2  -3   6      936.83      929.35     17.93 o 
  -1  -3   6      181.69      155.74     10.14 o 
   0  -3   6     1947.07     2012.43     18.69 o 
   1  -3   6      164.54      170.29      9.81 o 
   2  -3   6     1036.88      984.77     17.26 o 
   3  -3   6      330.08      318.42     13.73 o 
   4  -3   6      191.45      206.62     12.47 o 
   5  -3   6      550.68      573.57     19.18 o 
   6  -3   6      205.94      222.65     17.47 o 
   7  -3   6       28.64       37.98     16.70 o 
   8  -3   6        1.06        4.81     18.51 o 
   9  -3   6       33.55       43.49     18.22 o 
  -8  -2   6       15.41        5.29     17.91 o 
  -7  -2   6       48.85       53.60     16.79 o 
  -6  -2   6       96.75       82.23     15.58 o 
  -5  -2   6      216.26      211.78     15.79 o 
  -4  -2   6      280.07      301.12     13.91 o 
  -3  -2   6       10.93        7.61      9.08 o 
  -2  -2   6      470.38      514.97     13.65 o 
  -1  -2   6      138.53      140.81      9.06 o 
   0  -2   6      793.74      782.86     10.49 o 
   1  -2   6     1452.10     1448.36     18.54 o 
   2  -2   6     8579.11     7782.51     43.41 o 
   3  -2   6     1276.08     1188.58     20.15 o 
   4  -2   6      164.53      124.15     12.48 o 
   5  -2   6       44.83       32.20     13.66 o 
   6  -2   6      220.04      235.09     20.52 o 
   7  -2   6      249.82      275.39     23.66 o 
   8  -2   6        6.57       41.49     19.62 o 
   9  -2   6        4.02        0.00     21.21 o 
  -9  -1   6       25.44       40.32     17.21 o 
  -8  -1   6        4.76       30.89     17.60 o 
  -7  -1   6       33.62       59.46     15.22 o 
  -6  -1   6       12.63       39.75     13.78 o 
  -5  -1   6     1305.02     1459.10     25.82 o 
  -4  -1   6       41.22       33.51     11.03 o 
  -3  -1   6     2002.27     2141.70     25.14 o 
  -2  -1   6       60.31       62.36      8.88 o 
  -1  -1   6     9607.76     7751.04    182.88 o 
   0  -1   6      371.17      367.28      8.72 o 
   1  -1   6     2223.07     2260.89     24.57 o 
   2  -1   6     1107.60     1193.23     19.98 o 
   3  -1   6     2910.33     2612.75     32.04 o 
   4  -1   6     1263.92     1243.18     26.13 o 
   5  -1   6      729.27      762.93     25.88 o 
   6  -1   6       52.60       52.31     18.76 o 
   7  -1   6       53.39       51.14     20.87 o 
   8  -1   6       16.20       43.11     22.80 o 
   9  -1   6        2.80       33.51     21.77 o 
  -9   0   6       12.37       12.67     18.66 o 
  -8   0   6       24.27       41.28     18.15 o 
  -7   0   6       50.63       55.11     18.62 o 
  -6   0   6      187.67      204.51     18.32 o 
  -5   0   6      874.68      790.78     24.80 o 
  -4   0   6     1019.18      898.59     20.40 o 
  -3   0   6      191.86      166.31     11.64 o 
  -2   0   6     1139.96      982.84     17.89 o 
  -1   0   6     1743.44     1507.84     20.96 o 
   0   0   6     1212.18     1119.01     48.25 o 
   1   0   6     4588.40     4456.23     35.58 o 
   2   0   6      147.13      143.24     11.62 o 
   3   0   6      409.94      379.63     15.57 o 
   4   0   6       92.16      107.76     13.13 o 
   5   0   6        9.83       17.67     15.23 o 
   6   0   6        0.66        1.73     17.48 o 
   7   0   6       39.89        9.22     21.18 o 
   8   0   6        1.16       20.19     21.76 o 
  -9   1   6       18.60       21.86     21.86 o 
  -8   1   6       14.26        7.98     20.65 o 
  -7   1   6       38.96       16.14     17.46 o 
  -6   1   6      257.11      202.16     18.38 o 
  -5   1   6      398.85      355.13     17.06 o 
  -4   1   6      678.99      614.65     18.70 o 
  -3   1   6      297.57      247.04     12.00 o 
  -2   1   6     1000.71      952.59     16.60 o 
  -1   1   6     2446.70     2355.91     23.63 o 
   0   1   6      290.07      256.13     23.93 o 
   1   1   6        9.62       14.45      6.64 o 
   2   1   6       34.25       43.42      8.64 o 
   3   1   6       31.93       35.33      9.74 o 
   4   1   6       14.04       12.54     11.56 o 
   5   1   6        1.79        7.09     13.41 o 
   6   1   6      344.46      362.53     21.65 o 
   7   1   6        0.13       10.46     18.96 o 
   8   1   6        1.63        8.70     19.82 o 
  -9   2   6        2.15       15.34     22.68 o 
  -8   2   6       35.53       35.98     10.08 o 
  -7   2   6       20.07       25.35     17.30 o 
  -6   2   6       13.21       37.72     13.57 o 
  -5   2   6       69.81       73.08     12.69 o 
  -4   2   6       84.32       81.15     10.91 o 
  -3   2   6      182.62      208.24     10.16 o 
  -2   2   6      141.09      139.21      9.39 o 
  -1   2   6      816.18      835.69     14.31 o 
   0   2   6      567.46      600.75      8.75 o 
   1   2   6        4.90        4.94      6.72 o 
   2   2   6        3.91        7.86      7.86 o 
   3   2   6       25.63       34.33      9.21 o 
   4   2   6      134.03      137.71     13.88 o 
   5   2   6       44.91       32.85     14.40 o 
   6   2   6       13.71       14.81     16.50 o 
   7   2   6        8.31        0.50     18.07 o 
   8   2   6        2.64       11.23     19.23 o 
  -9   3   6        4.13        7.02     18.22 o 
  -8   3   6        5.50       47.03     16.26 o 
  -7   3   6       44.80       62.30     15.06 o 
  -6   3   6       55.68       50.24     15.03 o 
  -5   3   6        6.53       11.58     11.58 o 
  -4   3   6      396.67      425.57     15.11 o 
  -3   3   6       60.67       68.22      9.01 o 
  -2   3   6        5.85        8.28      8.28 o 
  -1   3   6     1052.33     1027.96     17.04 o 
   0   3   6       29.99       24.06     19.22 o 
   1   3   6      337.50      379.23     11.81 o 
   2   3   6      176.06      172.75     12.13 o 
   3   3   6       92.31       96.34     12.70 o 
   4   3   6       12.49       11.67     12.63 o 
   5   3   6      629.76      673.77     24.07 o 
   6   3   6        2.49       25.32     17.68 o 
   7   3   6        4.95       27.29     18.82 o 
  -9   4   6        9.07        3.19     16.73 o 
  -8   4   6       44.20       66.13     16.01 o 
  -7   4   6      123.59      116.52     16.78 o 
  -6   4   6      281.62      315.56     19.03 o 
  -5   4   6        4.84       14.77     11.97 o 
  -4   4   6       30.24       20.19     11.54 o 
  -3   4   6       44.05       56.26     10.21 o 
  -2   4   6      549.90      610.86     16.94 o 
  -1   4   6      364.24      453.18     14.31 o 
   0   4   6       62.51       41.70      7.50 o 
   1   4   6        6.72       16.83      9.91 o 
   2   4   6      161.43      173.94     13.63 o 
   3   4   6      337.97      372.28     18.08 o 
   4   4   6        1.46        2.57     14.95 o 
   5   4   6      136.11      170.17     19.29 o 
   6   4   6      123.89      113.40     20.23 o 
   7   4   6       51.37        6.96     21.15 o 
  -9   5   6        7.03       16.01     16.01 o 
  -8   5   6        2.53        7.54     16.32 o 
  -7   5   6        0.11       21.47     14.83 o 
  -6   5   6      178.31      174.22     17.38 o 
  -5   5   6      279.77      268.09     17.32 o 
  -4   5   6      290.20      306.85     16.96 o 
  -3   5   6      154.54      158.84     14.48 o 
  -2   5   6      450.06      437.49     18.05 o 
  -1   5   6      179.73      187.07     14.54 o 
   0   5   6       97.01      104.16      9.95 o 
   1   5   6      121.62      162.61     15.21 o 
   2   5   6      239.23      240.11     18.10 o 
   3   5   6        4.68        4.43     15.59 o 
   4   5   6      346.35      351.47     22.83 o 
   5   5   6       11.95        1.59     20.05 o 
   6   5   6        3.42       33.36     20.30 o 
  -8   6   6        6.54       15.87     15.87 o 
  -7   6   6      113.70       70.01     17.96 o 
  -6   6   6       27.11        1.30     16.22 o 
  -5   6   6        2.74       29.51     15.03 o 
  -4   6   6        3.40        3.64     14.31 o 
  -3   6   6      456.74      470.43     19.75 o 
  -2   6   6      242.88      262.60     17.04 o 
  -1   6   6     1486.52     1535.63     31.44 o 
   0   6   6       20.12        9.87     11.91 o 
   1   6   6      244.08      202.92     19.48 o 
   2   6   6      103.83      119.37     18.91 o 
   3   6   6       19.02       19.41     18.62 o 
   4   6   6        1.16       11.91     20.28 o 
   5   6   6       24.67       11.69     20.34 o 
  -8   7   6       16.56        4.80     16.10 o 
  -7   7   6        1.43       16.44     16.44 o 
  -6   7   6       88.44       36.90     18.04 o 
  -5   7   6       19.86       32.55     16.76 o 
  -4   7   6      202.85      205.14     19.38 o 
  -3   7   6        5.82       21.93     15.82 o 
  -2   7   6       22.37       62.13     16.32 o 
  -1   7   6      101.71      105.61     18.60 o 
   0   7   6       34.99       20.06     17.75 o 
   1   7   6       56.19       61.99     19.71 o 
   2   7   6        2.23       19.78     19.78 o 
   3   7   6       45.03       17.94     22.32 o 
   4   7   6       44.29       15.28     21.88 o 
  -7   8   6       19.98       44.82     16.81 o 
  -6   8   6        0.24        0.47     17.14 o 
  -5   8   6        0.85        2.46     18.39 o 
  -4   8   6       18.18       18.50     18.50 o 
  -3   8   6        5.07       18.75     18.75 o 
  -2   8   6       11.86       36.56     18.97 o 
  -1   8   6       40.36       34.84     19.92 o 
   0   8   6        4.27        5.55     20.16 o 
   1   8   6        0.48        3.43     21.08 o 
   2   8   6        2.57        5.75     21.39 o 
   3   8   6        9.32       19.33     21.02 o 
  -5   9   6       76.81       19.90     20.42 o 
  -4   9   6       11.00       26.56     19.10 o 
  -3   9   6       34.90       41.71     20.00 o 
  -2   9   6       42.83       62.33     20.92 o 
  -1   9   6       10.17        5.30     20.07 o 
   0   9   6        5.76        8.73     15.22 o 
  -1  -9   7        7.20       13.17     19.10 o 
   0  -9   7        0.01        2.29     18.84 o 
   1  -9   7        0.02       12.33     21.70 o 
   2  -9   7        4.00        5.47     21.20 o 
   3  -9   7       16.48        8.50     20.68 o 
   4  -9   7        5.51        1.82     21.26 o 
  -3  -8   7        0.24       17.55     17.55 o 
  -2  -8   7       31.57       27.91     18.21 o 
  -1  -8   7       85.20       58.03     19.34 o 
   0  -8   7        0.75        9.78     20.14 o 
   1  -8   7        4.88        6.35     20.01 o 
   2  -8   7        6.17        9.24     19.81 o 
   3  -8   7       15.41       11.60     20.51 o 
   4  -8   7       18.04       51.25     19.61 o 
   5  -8   7        0.30        4.79     20.31 o 
   6  -8   7        2.50        2.41     21.32 o 
  -5  -7   7        2.56       12.60     15.36 o 
  -4  -7   7        0.12       18.43     16.75 o 
  -3  -7   7        1.01       18.03     18.03 o 
  -2  -7   7       22.62       11.57     17.09 o 
  -1  -7   7       65.96       56.41     17.50 o 
   0  -7   7       25.19       77.83     38.53 o 
   1  -7   7       75.26       65.60     17.88 o 
   2  -7   7      153.10      166.03     19.96 o 
   3  -7   7      538.50      608.43     26.85 o 
   4  -7   7        4.72       22.90     18.62 o 
   5  -7   7        8.13       22.81     20.07 o 
   6  -7   7        1.81       43.74     19.43 o 
   7  -7   7       12.58       14.87     21.46 o 
  -6  -6   7       10.59        3.08     15.54 o 
  -5  -6   7        8.97       15.02     15.77 o 
  -4  -6   7        9.35       15.96     15.96 o 
  -3  -6   7       14.65       46.37     14.75 o 
  -2  -6   7      275.57      235.70     17.64 o 
  -1  -6   7      303.99      266.54     17.83 o 
   0  -6   7      179.34      196.78     11.73 o 
   1  -6   7      311.55      283.51     19.69 o 
   2  -6   7        3.78       29.22     14.13 o 
   3  -6   7     1874.67     1812.25     36.23 o 
   4  -6   7      184.32      222.98     19.34 o 
   5  -6   7      257.04      280.91     22.16 o 
   6  -6   7       13.38        4.50     19.80 o 
   7  -6   7       45.35       19.88     21.40 o 
  -7  -5   7       14.91       14.52     15.52 o 
  -6  -5   7        0.80        0.91     15.77 o 
  -5  -5   7      103.99       84.24     16.48 o 
  -4  -5   7       11.00        2.53     14.82 o 
  -3  -5   7        2.30        0.40     13.64 o 
  -2  -5   7      237.13      237.65     15.62 o 
  -1  -5   7       70.58       53.95     13.51 o 
   0  -5   7      743.43      784.38     14.55 o 
   1  -5   7      431.37      429.75     17.76 o 
   2  -5   7     1099.85     1160.56     25.48 o 
   3  -5   7      239.67      292.96     17.20 o 
   4  -5   7      494.86      509.07     21.67 o 
   5  -5   7        1.43       10.23     15.44 o 
   6  -5   7      104.05      120.84     19.06 o 
   7  -5   7       53.16       53.34     19.92 o 
   8  -5   7       16.94       41.65     19.70 o 
  -7  -4   7        0.24        7.61     15.66 o 
  -6  -4   7        8.45       23.51     15.49 o 
  -5  -4   7      104.34      124.58     15.73 o 
  -4  -4   7      412.59      443.46     18.86 o 
  -3  -4   7      213.71      217.79     15.07 o 
  -2  -4   7      675.11      711.76     18.91 o 
  -1  -4   7      988.78     1042.43     20.73 o 
   0  -4   7      949.48     1025.09     21.91 o 
   1  -4   7      180.11      192.29     12.10 o 
   2  -4   7       21.95       13.32      9.96 o 
   3  -4   7      211.55      227.60     14.37 o 
   4  -4   7      141.67      146.43     14.58 o 
   5  -4   7       81.21      100.78     15.61 o 
   6  -4   7        0.53        3.73     15.81 o 
   7  -4   7       32.61       42.45     18.77 o 
   8  -4   7       35.99       19.27     19.06 o 
  -8  -3   7        7.43       22.99     15.89 o 
  -7  -3   7        6.46       17.36     16.13 o 
  -6  -3   7       92.21      119.16     14.05 o 
  -5  -3   7        1.77        0.40     13.03 o 
  -4  -3   7      239.09      239.52     14.74 o 
  -3  -3   7      492.12      472.42     16.10 o 
  -2  -3   7      317.73      346.70     13.43 o 
  -1  -3   7       65.37       51.40      9.82 o 
   0  -3   7     1019.24     1214.39     18.89 o 
   1  -3   7      818.87      870.28     17.14 o 
   2  -3   7       56.61       53.65      9.42 o 
   3  -3   7        9.94        1.74      9.61 o 
   4  -3   7        6.31        5.37     10.91 o 
   5  -3   7        2.27       16.00     13.01 o 
   6  -3   7      135.38      125.80     17.01 o 
   7  -3   7       84.74       58.68     18.46 o 
   8  -3   7       22.46        6.01     19.11 o 
  -8  -2   7        0.18       17.68     17.68 o 
  -7  -2   7       10.77       11.75     16.34 o 
  -6  -2   7       38.18       36.50     14.95 o 
  -5  -2   7      125.43      131.62     14.53 o 
  -4  -2   7       26.53       32.48     10.04 o 
  -3  -2   7       11.67       17.03      9.42 o 
  -2  -2   7      462.35      494.97     13.91 o 
  -1  -2   7       11.67       25.86      7.99 o 
   0  -2   7      790.15      866.43     15.58 o 
   1  -2   7      296.04      326.00     12.42 o 
   2  -2   7      183.30      184.79     12.56 o 
   3  -2   7        8.49        9.46      9.60 o 
   4  -2   7        6.08       17.78     11.47 o 
   5  -2   7        0.41       10.86     13.64 o 
   6  -2   7       72.08       64.58     17.86 o 
   7  -2   7       42.12       50.41     18.78 o 
   8  -2   7       16.06       52.61     20.28 o 
  -9  -1   7        1.58       12.03     16.34 o 
  -8  -1   7        1.32       29.66     16.43 o 
  -7  -1   7       43.17       67.75     17.48 o 
  -6  -1   7       24.99       20.48     14.82 o 
  -5  -1   7        5.29       18.59     12.25 o 
  -4  -1   7      225.94      222.65     14.14 o 
  -3  -1   7      139.00      124.02     11.08 o 
  -2  -1   7      132.54      133.69     10.40 o 
  -1  -1   7      127.28      137.56     10.15 o 
   0  -1   7      281.03      349.97      9.04 o 
   1  -1   7      210.40      241.76     11.91 o 
   2  -1   7      380.22      326.00     14.20 o 
   3  -1   7        1.15       10.96     10.96 o 
   4  -1   7       70.72      103.96     13.64 o 
   5  -1   7       20.35       32.90     17.08 o 
   6  -1   7      115.27      103.51     20.47 o 
   7  -1   7      284.46      302.92     26.54 o 
   8  -1   7       15.38       45.32     22.21 o 
  -9   0   7       10.22       11.86     18.15 o 
  -8   0   7        3.81        8.99     18.04 o 
  -7   0   7       45.97       14.05     19.47 o 
  -6   0   7       18.39       42.38     16.06 o 
  -5   0   7       33.74       28.74     13.37 o 
  -4   0   7      545.25      469.16     17.04 o 
  -3   0   7       99.35       93.33     10.81 o 
  -2   0   7       70.77       66.06      9.44 o 
  -1   0   7     1622.24     1642.38     22.68 o 
   0   0   7       52.35       54.38     14.05 o 
   1   0   7      803.14      927.85     18.95 o 
   2   0   7     1100.19     1172.70     22.06 o 
   3   0   7      520.70      446.48     16.93 o 
   4   0   7      346.48      314.18     16.82 o 
   5   0   7      471.07      433.04     22.11 o 
   6   0   7      360.22      357.78     24.06 o 
   7   0   7       17.37       27.08     19.82 o 
   8   0   7       21.37        1.35     20.87 o 
  -9   1   7        2.71        5.75     20.07 o 
  -8   1   7        8.98       16.96     20.00 o 
  -7   1   7       39.87       10.81     18.21 o 
  -6   1   7       60.93       54.22     16.13 o 
  -5   1   7        5.85        2.30     12.88 o 
  -4   1   7      321.77      307.81     14.93 o 
  -3   1   7       12.16        7.87      8.65 o 
  -2   1   7      556.50      507.59     14.60 o 
  -1   1   7     2191.67     2192.14     24.57 o 
   0   1   7      229.82      160.54      8.37 o 
   1   1   7      216.81      218.38     10.05 o 
   2   1   7     1248.34     1121.44     20.01 o 
   3   1   7     1157.30     1194.30     22.61 o 
   4   1   7      464.75      515.38     19.37 o 
   5   1   7      254.38      268.09     18.77 o 
   6   1   7      262.21      261.20     20.60 o 
   7   1   7      417.15      393.80     23.68 o 
   8   1   7        1.43        2.36     19.07 o 
  -9   2   7        4.17       14.85     20.90 o 
  -8   2   7       10.93        5.68     18.96 o 
  -7   2   7       29.66        2.73     18.02 o 
  -6   2   7       14.26       25.41     14.81 o 
  -5   2   7     1587.47     1677.68     28.64 o 
  -4   2   7      202.29      178.26     13.00 o 
  -3   2   7      755.13      781.37     16.78 o 
  -2   2   7      153.39      142.73      9.94 o 
  -1   2   7       46.70       37.73      8.02 o 
   0   2   7     3209.36     3337.74     65.53 o 
   1   2   7      362.14      388.52     12.99 o 
   2   2   7      847.83      875.27     17.78 o 
   3   2   7      122.95      112.11     11.98 o 
   4   2   7      989.07      918.32     23.36 o 
   5   2   7       17.61       26.11     14.98 o 
   6   2   7       12.30       21.09     17.50 o 
   7   2   7        7.62       18.70     18.70 o 
   8   2   7       22.34       10.28     19.44 o 
  -9   3   7        2.69       13.78     17.80 o 
  -8   3   7      145.78      157.25     19.71 o 
  -7   3   7       83.54       87.36     17.14 o 
  -6   3   7       39.96       62.13     15.02 o 
  -5   3   7       32.88       34.55     12.14 o 
  -4   3   7      238.05      259.58     13.69 o 
  -3   3   7      673.78      722.84     16.89 o 
  -2   3   7     1174.40     1314.65     19.97 o 
  -1   3   7     4102.82     4214.88     33.76 o 
   0   3   7      125.43      106.27      7.68 o 
   1   3   7     1346.22     1310.09     20.89 o 
   2   3   7      228.85      208.75     12.98 o 
   3   3   7      363.19      433.52     17.35 o 
   4   3   7       85.13      104.53     14.70 o 
   5   3   7       32.88       25.81     16.60 o 
   6   3   7        1.18        2.52     18.21 o 
   7   3   7       17.79       13.37     19.26 o 
  -9   4   7       10.78       22.38     17.05 o 
  -8   4   7       22.66       18.66     17.55 o 
  -7   4   7        7.70        0.00     15.26 o 
  -6   4   7      186.65      189.31     17.46 o 
  -5   4   7      174.20      165.43     15.95 o 
  -4   4   7      471.91      490.99     16.00 o 
  -3   4   7      112.66      121.72     12.29 o 
  -2   4   7       99.12       99.46     12.00 o 
  -1   4   7       11.35       15.04     10.65 o 
   0   4   7     1456.29     1635.13     48.28 o 
   1   4   7      130.11      143.52     13.36 o 
   2   4   7      137.29      164.54     13.54 o 
   3   4   7      413.06      400.56     19.59 o 
   4   4   7       91.27       86.72     16.60 o 
   5   4   7       58.88       60.22     18.64 o 
   6   4   7       15.03        0.54     20.12 o 
  -9   5   7       57.88       43.39     16.78 o 
  -8   5   7      276.40      232.83     20.09 o 
  -7   5   7      100.86       92.13     17.36 o 
  -6   5   7        7.36       13.02     15.34 o 
  -5   5   7        5.47        4.75     13.91 o 
  -4   5   7      174.56      178.83     15.72 o 
  -3   5   7      359.26      351.27     17.58 o 
  -2   5   7      413.98      400.25     18.29 o 
  -1   5   7      154.10      157.60     14.97 o 
   0   5   7      288.35      272.68     11.86 o 
   1   5   7       11.40        9.76     14.19 o 
   2   5   7       82.04       75.52     16.05 o 
   3   5   7        8.22        8.81     16.60 o 
   4   5   7        2.67       10.10     19.03 o 
   5   5   7        1.17       10.78     19.83 o 
   6   5   7        5.16        8.23     20.19 o 
  -8   6   7       49.52       39.25     17.01 o 
  -7   6   7        5.86        0.90     16.82 o 
  -6   6   7       94.77       62.78     17.14 o 
  -5   6   7      163.66      133.97     17.72 o 
  -4   6   7       60.40       84.06     15.98 o 
  -3   6   7       77.57       90.09     15.68 o 
  -2   6   7        0.90        3.79     14.54 o 
  -1   6   7       12.89        4.37     15.76 o 
   0   6   7      126.07      183.09     25.11 o 
   1   6   7       14.42       40.63     16.70 o 
   2   6   7       20.72       30.14     16.66 o 
   3   6   7       15.70        6.33     19.68 o 
   4   6   7       18.22       13.22     19.29 o 
   5   6   7        1.46       11.19     20.14 o 
  -7   7   7        0.48        7.28     16.46 o 
  -6   7   7        9.08       44.94     16.05 o 
  -5   7   7        3.66        1.42     16.31 o 
  -4   7   7       30.79        7.45     16.74 o 
  -3   7   7      124.49      134.24     17.82 o 
  -2   7   7       23.13       14.92     17.52 o 
  -1   7   7        6.67       14.10     18.44 o 
   0   7   7        6.10       12.79     12.96 o 
   1   7   7        1.57        8.01     19.35 o 
   2   7   7        7.60        8.88     20.23 o 
   3   7   7        2.77       21.19     21.19 o 
   4   7   7       24.97       29.95     21.10 o 
  -6   8   7       38.58       31.34     18.09 o 
  -5   8   7        0.45        2.47     17.54 o 
  -4   8   7       20.42        2.02     19.43 o 
  -3   8   7       16.01       19.65     18.75 o 
  -2   8   7        0.33       18.70     19.63 o 
  -1   8   7        4.41       27.40     19.64 o 
   0   8   7        4.84       31.32     14.07 o 
   1   8   7       23.11        9.22     21.26 o 
   2   8   7        0.16        9.80     20.47 o 
  -4   9   7        3.90       26.44     18.67 o 
  -3   9   7        0.06       20.15     20.15 o 
  -2   9   7        1.69       16.19     20.73 o 
  -1   9   7        0.54        1.14     20.90 o 
   0   9   7       19.39       10.21     14.98 o 
   0  -9   8       50.83       81.34     26.03 o 
   1  -9   8        1.51        1.63      0.46 o 
   2  -9   8       16.65       19.53     20.51 o 
   3  -9   8        0.28       15.78     21.13 o 
  -3  -8   8       36.47       32.04     17.21 o 
  -2  -8   8        0.49       10.60     17.54 o 
  -1  -8   8        0.44       19.25     19.25 o 
   0  -8   8        2.15        5.24     13.07 o 
   1  -8   8       73.05       49.83     21.74 o 
   2  -8   8       72.46       46.40     22.14 o 
   3  -8   8        5.85       15.38     19.89 o 
   4  -8   8        4.91        1.80     20.00 o 
   5  -8   8        0.93        7.21     19.91 o 
  -4  -7   8       47.77       73.63     15.77 o 
  -3  -7   8       23.83       29.42     16.12 o 
  -2  -7   8       12.44        7.70     16.91 o 
  -1  -7   8       99.83       97.06     17.31 o 
   0  -7   8       13.12        4.76     12.14 o 
   1  -7   8       22.59       54.23     17.25 o 
   2  -7   8       16.31        3.69     18.26 o 
   3  -7   8      112.81      133.77     20.64 o 
   4  -7   8       11.21        6.20     18.76 o 
   5  -7   8       14.17       60.83     20.51 o 
   6  -7   8       21.23       27.58     20.65 o 
  -5  -6   8        2.38       23.60     15.16 o 
  -4  -6   8       65.64       41.05     16.33 o 
  -3  -6   8      175.07      136.81     17.14 o 
  -2  -6   8        0.78       19.71     14.76 o 
  -1  -6   8       10.88        3.01     15.12 o 
   0  -6   8       34.79       62.35     30.12 o 
   1  -6   8      501.01      533.73     22.61 o 
   2  -6   8       45.21       43.28     16.60 o 
   3  -6   8       37.25       13.41     17.20 o 
   4  -6   8       87.69       62.46     18.46 o 
   5  -6   8       31.21       18.94     19.38 o 
   6  -6   8        1.08       37.82     19.85 o 
   7  -6   8        1.78       20.84     20.84 o 
  -6  -5   8        5.81        3.09     14.12 o 
  -5  -5   8        3.57        4.40     15.13 o 
  -4  -5   8       44.91       36.24     15.19 o 
  -3  -5   8        4.22       21.97     13.71 o 
  -2  -5   8      227.13      246.91     16.65 o 
  -1  -5   8       97.98      117.25     14.01 o 
   0  -5   8       41.18       35.50     11.36 o 
   1  -5   8       85.74       79.58     14.09 o 
   2  -5   8      137.38      160.70     15.83 o 
   3  -5   8       23.44       13.64     14.76 o 
   4  -5   8       49.82       69.28     15.76 o 
   5  -5   8        0.69        0.49     16.28 o 
   6  -5   8       36.73       43.36     18.36 o 
   7  -5   8        1.76       19.89     19.89 o 
   8  -5   8       20.43       36.88     19.65 o 
  -7  -4   8        1.56        7.01     15.70 o 
  -6  -4   8        1.51        5.29     14.64 o 
  -5  -4   8       13.31        1.69     15.18 o 
  -4  -4   8      403.19      414.81     19.08 o 
  -3  -4   8       55.33       57.07     13.43 o 
  -2  -4   8        0.20        3.74     11.44 o 
  -1  -4   8        3.16        7.92     11.21 o 
   0  -4   8        0.61        0.54      8.92 o 
   1  -4   8       50.30       34.19     11.48 o 
   2  -4   8        4.20       11.65     11.29 o 
   3  -4   8     1214.28     1162.39     25.11 o 
   4  -4   8      233.17      205.16     16.90 o 
   5  -4   8       63.25       39.10     16.34 o 
   6  -4   8      112.74       93.97     17.44 o 
   7  -4   8       12.59       44.10     17.63 o 
   8  -4   8       92.21       95.12     19.65 o 
  -8  -3   8        0.07       13.05     15.58 o 
  -7  -3   8       32.07       11.26     16.46 o 
  -6  -3   8       11.13       15.43     15.43 o 
  -5  -3   8       62.95       60.54     14.86 o 
  -4  -3   8        0.04        8.74     12.66 o 
  -3  -3   8        0.10        6.62     11.56 o 
  -2  -3   8       61.16       66.44     10.47 o 
  -1  -3   8        1.16        4.65      9.48 o 
   0  -3   8      245.76      242.76      9.50 o 
   1  -3   8      769.80      870.72     18.16 o 
   2  -3   8       30.58       32.39      9.41 o 
   3  -3   8      276.17      278.42     14.64 o 
   4  -3   8      125.19      111.89     13.44 o 
   5  -3   8      353.11      355.70     19.30 o 
   6  -3   8       37.95       54.19     16.28 o 
   7  -3   8        1.21        9.49     17.05 o 
   8  -3   8        4.69       15.40     17.92 o 
  -8  -2   8        4.77        5.90     15.91 o 
  -7  -2   8       15.03       23.45     16.06 o 
  -6  -2   8        6.07        7.59     14.35 o 
  -5  -2   8       15.81        4.99     13.38 o 
  -4  -2   8       87.13       81.33     13.30 o 
  -3  -2   8       28.95       42.71     10.45 o 
  -2  -2   8     1232.88     1387.67     22.19 o 
  -1  -2   8      656.80      789.50     17.18 o 
   0  -2   8     3046.78     3297.65     24.19 o 
   1  -2   8       42.70       22.96      9.36 o 
   2  -2   8      836.70      789.75     18.50 o 
   3  -2   8      218.96      209.95     14.14 o 
   4  -2   8      174.78      172.63     15.70 o 
   5  -2   8      208.19      198.85     17.86 o 
   6  -2   8       55.82       66.85     16.22 o 
   7  -2   8       45.23       36.35     18.78 o 
   8  -2   8        9.88       17.51     19.04 o 
  -9  -1   8       13.25       30.34     14.98 o 
  -8  -1   8       19.59       18.24     16.80 o 
  -7  -1   8        3.17       43.21     14.72 o 
  -6  -1   8       22.29       26.71     14.72 o 
  -5  -1   8      149.75      146.54     15.52 o 
  -4  -1   8      199.42      199.23     14.46 o 
  -3  -1   8      831.99      808.91     18.88 o 
  -2  -1   8        8.00       13.14      9.19 o 
  -1  -1   8      747.74      678.36     16.01 o 
   0  -1   8     3711.37     3547.87     54.56 o 
   1  -1   8     1389.80     1422.06     22.85 o 
   2  -1   8      125.07      111.89     11.39 o 
   3  -1   8      186.56      140.13     13.96 o 
   4  -1   8      609.62      579.13     22.16 o 
   5  -1   8      474.45      477.42     24.56 o 
   6  -1   8       19.60       31.05     19.44 o 
   7  -1   8      148.28      149.39     23.65 o 
   8  -1   8       13.34       13.82     22.74 o 
  -9   0   8        6.69       23.90     16.44 o 
  -8   0   8      218.22      196.05     21.40 o 
  -7   0   8       85.04      105.60     17.13 o 
  -6   0   8      149.43      130.07     18.49 o 
  -5   0   8       99.97       79.21     14.43 o 
  -4   0   8      233.34      213.26     14.87 o 
  -3   0   8      342.05      298.00     15.28 o 
  -2   0   8     1266.66     1245.99     21.35 o 
  -1   0   8     1103.47     1062.57     19.85 o 
   0   0   8     2519.02     2583.54     22.16 o 
   1   0   8     1628.36     1555.26     24.37 o 
   2   0   8     2097.70     2118.41     29.21 o 
   3   0   8      350.92      361.82     17.16 o 
   4   0   8      482.77      487.00     21.77 o 
   5   0   8      155.95      161.99     18.88 o 
   6   0   8       70.69       87.41     19.41 o 
   7   0   8       12.69       22.84     20.27 o 
   8   0   8       10.51       13.82     20.14 o 
  -9   1   8        6.66        8.93     19.70 o 
  -8   1   8        9.38       10.97     19.84 o 
  -7   1   8       73.27       83.12     19.24 o 
  -6   1   8      172.57      133.27     18.27 o 
  -5   1   8      268.64      223.95     17.22 o 
  -4   1   8      340.52      313.41     15.55 o 
  -3   1   8      379.60      336.60     14.66 o 
  -2   1   8      937.79      866.23     16.13 o 
  -1   1   8      604.26      525.95     14.54 o 
   0   1   8     2291.15     2129.64     29.68 o 
   1   1   8      914.78      926.76     18.57 o 
   2   1   8      686.26      690.05     17.70 o 
   3   1   8     2741.97     2352.44     32.22 o 
   4   1   8      187.03      194.46     15.12 o 
   5   1   8      928.44      805.19     25.95 o 
   6   1   8       23.38       15.79     17.76 o 
   7   1   8       11.32        3.50     19.63 o 
   8   1   8       13.28       14.61     19.31 o 
  -9   2   8       23.57        9.36     20.00 o 
  -8   2   8       49.87       52.18     19.59 o 
  -7   2   8      323.33      319.38     22.06 o 
  -6   2   8        4.86        0.50     15.15 o 
  -5   2   8      125.79       97.35     15.09 o 
  -4   2   8      164.39      154.62     12.74 o 
  -3   2   8      630.35      630.81     16.21 o 
  -2   2   8     1144.39     1258.25     20.47 o 
  -1   2   8     1191.94     1255.57     19.02 o 
   0   2   8      522.58      495.76      9.86 o 
   1   2   8      721.05      637.78     16.82 o 
   2   2   8      131.64      125.72     12.08 o 
   3   2   8       11.46       24.86     11.26 o 
   4   2   8       24.14       21.97     13.61 o 
   5   2   8       18.56       34.06     14.95 o 
   6   2   8      116.23       73.09     17.71 o 
   7   2   8       31.21       61.28     18.47 o 
  -9   3   8        0.61       13.75     18.91 o 
  -8   3   8       15.69       18.56     18.56 o 
  -7   3   8       48.00       43.21     17.88 o 
  -6   3   8      108.30       80.81     16.63 o 
  -5   3   8      528.97      575.36     21.34 o 
  -4   3   8       54.31       64.79     12.71 o 
  -3   3   8      685.69      669.14     18.52 o 
  -2   3   8       85.35       67.75     10.57 o 
  -1   3   8      550.39      621.42     16.19 o 
   0   3   8       19.30       42.26      8.42 o 
   1   3   8       77.09      100.88     11.42 o 
   2   3   8      123.59      116.02     13.45 o 
   3   3   8        9.44        5.15     13.09 o 
   4   3   8        1.32       13.96     14.49 o 
   5   3   8        0.09       29.68     16.11 o 
   6   3   8      146.15      128.18     20.32 o 
   7   3   8        3.92        1.11     18.29 o 
  -9   4   8        1.36       17.71     17.71 o 
  -8   4   8       16.19       34.50     17.45 o 
  -7   4   8        3.39        3.27      0.97 o 
  -6   4   8       27.74       42.53     15.16 o 
  -5   4   8        1.06       24.32     12.85 o 
  -4   4   8       85.72       76.10     13.75 o 
  -3   4   8       38.95       50.46     12.12 o 
  -2   4   8       25.30       30.93      9.14 o 
  -1   4   8      101.69      122.61     13.08 o 
   0   4   8        2.71        7.24     21.07 o 
   1   4   8       34.36       32.37     12.63 o 
   2   4   8       65.38       70.62     14.68 o 
   3   4   8      108.50      106.14     16.39 o 
   4   4   8       75.53       70.31     17.77 o 
   5   4   8        5.45       18.61     18.78 o 
   6   4   8       49.13       59.12     19.60 o 
  -8   5   8       53.36       10.67     17.93 o 
  -7   5   8        0.76       16.61     16.61 o 
  -6   5   8       69.44       52.91     16.78 o 
  -5   5   8        1.21       12.56     13.97 o 
  -4   5   8       97.23      104.13     15.60 o 
  -3   5   8        2.81        1.55     13.55 o 
  -2   5   8       62.86       63.90     15.05 o 
  -1   5   8       60.81       52.27     14.69 o 
   0   5   8       68.43       44.11     10.62 o 
   1   5   8       30.51       27.15     15.10 o 
   2   5   8       16.62       13.89     16.49 o 
   3   5   8       17.74       18.97      5.76 o 
   4   5   8      132.84      166.62     20.43 o 
   5   5   8       43.24       68.12     20.18 o 
  -8   6   8        0.00       16.01     16.63 o 
  -7   6   8       28.19        1.85     16.80 o 
  -6   6   8       19.60       15.50     16.98 o 
  -5   6   8        0.07       16.34     16.34 o 
  -4   6   8        0.94       25.03     14.97 o 
  -3   6   8      509.58      485.34     22.01 o 
  -2   6   8      332.09      363.34     21.63 o 
  -1   6   8      148.10      115.47     19.00 o 
   0   6   8        0.92       12.61     31.98 o 
   1   6   8       36.50       42.63     17.99 o 
   2   6   8       58.30       85.99     18.71 o 
   3   6   8       94.98       98.04     20.27 o 
   4   6   8       12.12       20.19     21.45 o 
  -7   7   8        9.50       17.13     17.13 o 
  -6   7   8        6.06       12.18     17.35 o 
  -5   7   8       35.79       42.18     16.86 o 
  -4   7   8       85.57       99.41     18.57 o 
  -3   7   8       41.20       62.14     17.63 o 
  -2   7   8       32.36       54.46     17.23 o 
  -1   7   8        6.73       29.80     17.37 o 
   0   7   8       40.64       27.04     13.91 o 
   1   7   8       24.58       36.92     20.62 o 
   2   7   8        1.51       32.72     19.98 o 
   3   7   8       20.11       44.54     21.09 o 
  -6   8   8        1.29       35.18     17.12 o 
  -5   8   8        5.52       12.24     18.26 o 
  -4   8   8       38.14        0.51     19.40 o 
  -3   8   8       79.54       69.97     20.09 o 
  -2   8   8        2.40       11.94     19.62 o 
  -1   8   8       21.56       41.34     20.28 o 
   0   8   8        7.02       10.50     14.88 o 
   1   8   8        6.76       11.63     21.14 o 
   2   8   8       30.90        1.15     20.82 o 
  -4   9   8        4.84        9.63     18.08 o 
  -3   9   8        8.05        6.36     19.76 o 
  -2   9   8        3.42       41.89     19.47 o 
  -1   9   8        5.13        1.14     20.96 o 
   1  -9   9       26.91        7.25     21.56 o 
   2  -9   9       14.02       19.41     20.78 o 
  -2  -8   9       23.83       47.32     16.57 o 
  -1  -8   9        8.67        7.99      2.25 o 
   0  -8   9        0.54        8.81     28.88 o 
   1  -8   9        1.85       17.80     21.43 o 
   2  -8   9        0.77       32.88     20.17 o 
   3  -8   9       13.37        6.66     21.30 o 
   4  -8   9        6.33        4.27     20.86 o 
   5  -8   9        0.80       24.21     20.39 o 
  -4  -7   9        5.15       17.93     15.33 o 
  -3  -7   9        0.47        7.98     15.89 o 
  -2  -7   9       15.29       21.23     16.44 o 
  -1  -7   9        3.25        8.40     17.26 o 
   0  -7   9        6.91       19.51     15.70 o 
   1  -7   9       71.24       47.99     19.36 o 
   2  -7   9        0.15       10.50     18.15 o 
   3  -7   9       10.18       16.92     19.92 o 
   4  -7   9        1.25       17.41     20.23 o 
   5  -7   9        0.44       20.47     20.47 o 
   6  -7   9        7.50        3.62     20.53 o 
  -5  -6   9        0.27        0.91     13.24 o 
  -4  -6   9       61.49       64.72     16.21 o 
  -3  -6   9        8.73       32.93     14.93 o 
  -2  -6   9        1.43       15.29     15.45 o 
  -1  -6   9        0.54       23.00     14.93 o 
   0  -6   9       45.25       40.42     11.38 o 
   1  -6   9      291.87      318.62     21.73 o 
   2  -6   9        1.04       16.60     16.60 o 
   3  -6   9       25.35       20.25     18.39 o 
   4  -6   9        1.67       17.95     17.95 o 
   5  -6   9      128.95      104.86     21.27 o 
   6  -6   9        3.00        4.09     20.11 o 
   7  -6   9       12.17        4.13     20.95 o 
  -6  -5   9        3.20        5.14     15.16 o 
  -5  -5   9        2.86        5.72     15.23 o 
  -4  -5   9       38.16       56.80     15.21 o 
  -3  -5   9       38.56       55.88     14.29 o 
  -2  -5   9      226.54      249.94     17.79 o 
  -1  -5   9       17.51        2.81     12.55 o 
   0  -5   9      171.51      178.76     11.20 o 
   1  -5   9      663.26      747.69     21.63 o 
   2  -5   9      577.24      606.81     22.19 o 
   3  -5   9       18.79        6.66     15.52 o 
   4  -5   9       31.46       42.68     16.37 o 
   5  -5   9       10.83       40.32     17.31 o 
   6  -5   9       96.67      109.39     20.30 o 
   7  -5   9       19.24       34.88     19.56 o 
  -7  -4   9       12.55       11.56     15.02 o 
  -6  -4   9        1.58       34.76     13.40 o 
  -5  -4   9       23.97       26.66     14.67 o 
  -4  -4   9       24.44        3.70     14.91 o 
  -3  -4   9      382.69      378.03     18.42 o 
  -2  -4   9        2.81       10.96     12.54 o 
  -1  -4   9      713.84      787.45     20.18 o 
   0  -4   9      359.98      400.78     12.28 o 
   1  -4   9     1066.02     1226.19     24.23 o 
   2  -4   9      796.19      800.98     22.22 o 
   3  -4   9      983.84      950.12     24.38 o 
   4  -4   9      507.18      522.10     21.70 o 
   5  -4   9      355.03      341.60     20.30 o 
   6  -4   9      146.02      138.41     19.89 o 
   7  -4   9        2.66        8.55     18.43 o 
   8  -4   9        0.78       18.71     18.71 o 
  -8  -3   9        8.10       10.09     15.52 o 
  -7  -3   9      105.45       82.15     16.94 o 
  -6  -3   9        2.90        2.63     15.14 o 
  -5  -3   9       80.36       84.19     15.44 o 
  -4  -3   9       18.61       15.66     13.62 o 
  -3  -3   9      232.78      264.31     16.09 o 
  -2  -3   9      703.76      848.60     20.24 o 
  -1  -3   9      572.46      561.86     18.24 o 
   0  -3   9      394.60      343.92     18.58 o 
   1  -3   9     3500.33     3179.92     34.09 o 
   2  -3   9       35.35       22.33     11.14 o 
   3  -3   9      878.75      841.00     24.50 o 
   4  -3   9      186.34      187.22     15.58 o 
   5  -3   9       45.89       67.80     16.10 o 
   6  -3   9      364.30      332.68     20.78 o 
   7  -3   9       66.44       62.41     18.62 o 
   8  -3   9       16.90       10.34     18.35 o 
  -8  -2   9        7.38       35.66     15.38 o 
  -7  -2   9        1.86        2.27     16.37 o 
  -6  -2   9       97.41      101.94     16.46 o 
  -5  -2   9      226.02      251.51     16.84 o 
  -4  -2   9     1452.99     1507.66     26.53 o 
  -3  -2   9       49.92       60.81     12.11 o 
  -2  -2   9     1381.05     1344.50     22.75 o 
  -1  -2   9     1150.26     1185.79     21.85 o 
   0  -2   9      133.55      123.44      8.51 o 
   1  -2   9      366.99      390.15     14.90 o 
   2  -2   9      631.78      639.58     18.21 o 
   3  -2   9      355.60      299.04     16.88 o 
   4  -2   9      171.52      151.62     13.91 o 
   5  -2   9        0.94       26.69     14.50 o 
   6  -2   9       20.45       28.94     16.41 o 
   7  -2   9       15.66        3.54     19.00 o 
   8  -2   9        4.87        6.58     19.90 o 
  -8  -1   9       74.65       73.80     16.60 o 
  -7  -1   9       65.83       74.69     17.78 o 
  -6  -1   9        1.17        0.00     15.24 o 
  -5  -1   9        6.14        3.77     13.34 o 
  -4  -1   9      131.45      141.04     14.12 o 
  -3  -1   9      757.26      662.12     19.65 o 
  -2  -1   9     1125.65     1141.26     22.04 o 
  -1  -1   9      259.35      255.57     13.61 o 
   0  -1   9      784.06      621.00     12.16 o 
   1  -1   9       75.67       51.69     11.02 o 
   2  -1   9        9.56        6.30     10.02 o 
   3  -1   9       39.26       26.92     13.23 o 
   4  -1   9       14.31       20.83     14.72 o 
   5  -1   9       23.77       10.25     17.92 o 
   6  -1   9      117.75      120.45     20.90 o 
   7  -1   9       47.12       61.82     21.69 o 
   8  -1   9        1.29       25.75     20.29 o 
  -9   0   9        2.03       36.56     16.94 o 
  -8   0   9       10.85        6.31     18.21 o 
  -7   0   9        8.40       11.18     17.87 o 
  -6   0   9      245.57      262.37     18.81 o 
  -5   0   9      152.00      148.38     16.58 o 
  -4   0   9      206.72      216.47     16.06 o 
  -3   0   9        9.02       11.99     11.99 o 
  -2   0   9      495.86      432.40     15.51 o 
  -1   0   9       33.90       22.71     12.78 o 
   0   0   9      248.35      215.24     14.13 o 
   1   0   9       24.63       17.24     12.72 o 
   2   0   9      468.09      496.49     17.65 o 
   3   0   9        4.44        4.69     12.16 o 
   4   0   9       50.05       50.55     16.34 o 
   5   0   9      373.88      380.13     21.10 o 
   6   0   9        0.25        3.60     17.87 o 
   7   0   9        7.37       33.58     18.67 o 
   8   0   9        1.15       19.52     19.52 o 
  -9   1   9        2.98       13.74     20.19 o 
  -8   1   9      144.61      146.49     21.68 o 
  -7   1   9       15.35        4.99     17.77 o 
  -6   1   9        4.95       16.27     16.27 o 
  -5   1   9        9.73       19.29     13.35 o 
  -4   1   9      123.54       94.64     13.20 o 
  -3   1   9      128.81      121.95     12.67 o 
  -2   1   9      449.25      509.24     16.18 o 
  -1   1   9        0.39        1.24      8.38 o 
   0   1   9       27.10       12.12      6.27 o 
   1   1   9       12.92        0.63      9.37 o 
   2   1   9       24.52       25.54     10.03 o 
   3   1   9       86.09       67.81     13.04 o 
   4   1   9       33.63       25.17     14.39 o 
   5   1   9      253.37      250.95     19.19 o 
   6   1   9       48.30       30.65     17.93 o 
   7   1   9       17.29        3.52     19.27 o 
  -9   2   9        0.18       26.66     17.82 o 
  -8   2   9       44.51       61.57     18.57 o 
  -7   2   9        0.07        6.98     17.28 o 
  -6   2   9      114.13       94.54     16.50 o 
  -5   2   9       18.55       32.31     13.23 o 
  -4   2   9        7.92        9.99     11.83 o 
  -3   2   9        0.69       16.69     10.04 o 
  -2   2   9       10.66        9.10      9.36 o 
  -1   2   9        1.82        3.30      8.81 o 
   0   2   9      454.32      388.79     10.58 o 
   1   2   9       64.71       39.48     10.16 o 
   2   2   9      222.89      194.22     14.38 o 
   3   2   9        1.92        6.51     11.72 o 
   4   2   9      725.08      790.88     22.23 o 
   5   2   9      107.52      111.67     17.76 o 
   6   2   9       96.51      133.09     19.59 o 
   7   2   9        3.39        3.83     19.24 o 
  -9   3   9       34.50        5.61     18.49 o 
  -8   3   9        1.53       11.64     18.01 o 
  -7   3   9       13.66       15.88     15.88 o 
  -6   3   9      104.86      110.60     14.76 o 
  -5   3   9       60.52       56.58     14.09 o 
  -4   3   9       10.25        6.71     11.99 o 
  -3   3   9       64.06       65.54     11.37 o 
  -2   3   9       36.58       21.33     10.97 o 
  -1   3   9      107.28      136.07     11.59 o 
   0   3   9       42.36       52.79      8.12 o 
   1   3   9      148.89      141.76     13.45 o 
   2   3   9     1014.49      951.69     24.09 o 
   3   3   9      128.06       95.26     16.06 o 
   4   3   9       49.39       46.73     16.63 o 
   5   3   9      205.73      177.77     20.61 o 
   6   3   9       32.76       59.46     18.73 o 
  -9   4   9        0.81       14.69     17.07 o 
  -8   4   9        8.46        2.04     17.81 o 
  -7   4   9       10.44        0.49     16.44 o 
  -6   4   9        3.00       31.91     14.43 o 
  -5   4   9      123.44      128.60     16.12 o 
  -4   4   9      107.71      110.43     15.33 o 
  -3   4   9       19.86       33.35     13.55 o 
  -2   4   9      448.85      463.47     19.07 o 
  -1   4   9       55.55       52.87     12.84 o 
   0   4   9      472.90      475.41     20.74 o 
   1   4   9      338.40      362.38     18.19 o 
   2   4   9        9.09        1.68     14.62 o 
   3   4   9      194.94      243.82     19.32 o 
   4   4   9        1.30        1.46     17.27 o 
   5   4   9        6.79       27.73     18.54 o 
   6   4   9       74.49       89.47     20.39 o 
  -8   5   9        0.10       17.55     17.55 o 
  -7   5   9       17.28        7.15     17.41 o 
  -6   5   9       25.73       31.49     16.81 o 
  -5   5   9        0.81       14.65     15.34 o 
  -4   5   9      142.14      129.34     17.36 o 
  -3   5   9       15.39       38.98     14.12 o 
  -2   5   9      871.50      908.56     25.98 o 
  -1   5   9       94.55       97.75     14.63 o 
   0   5   9      209.52      241.55     12.67 o 
   1   5   9      106.99      118.85     17.50 o 
   2   5   9      531.25      524.30     24.66 o 
   3   5   9        9.09       37.74     17.55 o 
   4   5   9       31.31       54.09     18.64 o 
   5   5   9       11.40       12.93      3.80 o 
  -8   6   9        2.34       16.55     16.55 o 
  -7   6   9        3.65       18.74     17.01 o 
  -6   6   9        5.64       17.60     17.60 o 
  -5   6   9      261.67      269.27     20.26 o 
  -4   6   9       18.71        2.29     16.37 o 
  -3   6   9        3.65        1.85     16.66 o 
  -2   6   9        2.34        9.90     17.13 o 
  -1   6   9      141.70      168.31     19.02 o 
   0   6   9      181.40      185.66     14.48 o 
   1   6   9       63.08       77.11     19.11 o 
   2   6   9       50.98       43.38     19.76 o 
   3   6   9       29.59       56.20     20.08 o 
   4   6   9        3.52       13.60     20.42 o 
  -7   7   9        4.95       11.36     16.28 o 
  -6   7   9       29.13       38.03     18.01 o 
  -5   7   9        3.29       13.61     17.40 o 
  -4   7   9       16.12       33.07     18.17 o 
  -3   7   9       53.82       18.13     19.11 o 
  -2   7   9       16.94        8.86     18.48 o 
  -1   7   9       19.40       20.01     20.01 o 
   0   7   9        0.41       14.37     27.36 o 
   1   7   9       61.70       71.30     21.35 o 
   2   7   9        2.88        9.75     20.41 o 
   3   7   9        7.65        8.03     20.72 o 
  -5   8   9       62.93       63.20     18.73 o 
  -4   8   9       13.57       52.00     17.35 o 
  -3   8   9        5.25       19.14     19.14 o 
  -2   8   9       37.49       34.02     20.28 o 
  -1   8   9        0.41       13.79     20.43 o 
   0   8   9       55.01       47.69     23.15 o 
   1   8   9        9.26        0.60     21.74 o 
  -2  -8  10       18.30       20.18     16.40 o 
  -1  -8  10       19.72       11.32     18.28 o 
   0  -8  10        6.70        1.94     13.13 o 
   1  -8  10        3.79       26.40     20.44 o 
   2  -8  10       78.90       75.19     21.35 o 
   3  -8  10       36.04       46.33     20.57 o 
   4  -8  10       23.76       62.29     20.78 o 
  -4  -7  10       48.54       31.30     15.59 o 
  -3  -7  10        0.67        5.57     14.97 o 
  -2  -7  10        0.40       12.58     17.04 o 
  -1  -7  10       19.74       36.10     16.88 o 
   0  -7  10      188.96      193.98     14.68 o 
   1  -7  10        1.91        7.37     19.19 o 
   2  -7  10       64.63       56.63     20.30 o 
   3  -7  10       33.01       19.26     19.69 o 
   4  -7  10      252.01      221.18     24.92 o 
   5  -7  10       17.24        9.09     20.99 o 
   6  -7  10       19.85       53.01     21.27 o 
  -5  -6  10        1.64        0.44     14.83 o 
  -4  -6  10        0.32        7.62     15.73 o 
  -3  -6  10       20.66       36.11     15.41 o 
  -2  -6  10      100.55       98.79     17.70 o 
  -1  -6  10       54.65       48.76     16.72 o 
   0  -6  10        7.97       11.92     11.57 o 
   1  -6  10       61.66      108.04     16.62 o 
   2  -6  10        2.84       23.19     16.73 o 
   3  -6  10       84.65      120.70     18.83 o 
   4  -6  10        4.01       22.74     18.58 o 
   5  -6  10       33.06       14.99     20.48 o 
   6  -6  10       26.56        5.90     20.40 o 
  -6  -5  10       32.34        6.30     15.19 o 
  -5  -5  10       72.22       40.43     14.71 o 
  -4  -5  10      167.65      144.66     18.25 o 
  -3  -5  10        1.05        6.53     14.35 o 
  -2  -5  10       62.34       52.23     15.22 o 
  -1  -5  10      320.65      334.22     18.48 o 
   0  -5  10      111.70      129.23     20.48 o 
   1  -5  10      199.90      222.22     17.75 o 
   2  -5  10      104.34      141.52     16.60 o 
   3  -5  10        1.31        1.89     15.46 o 
   4  -5  10      144.24      115.75     19.39 o 
   5  -5  10        1.57        7.96     17.99 o 
   6  -5  10       44.32       13.34     19.58 o 
   7  -5  10       13.98       44.33     19.04 o 
  -7  -4  10       14.89       20.80     14.68 o 
  -6  -4  10       32.51        4.40     16.33 o 
  -5  -4  10        1.78       36.25     14.73 o 
  -4  -4  10        4.08       15.29     15.29 o 
  -3  -4  10      363.07      349.91     18.56 o 
  -2  -4  10      140.73      195.43     15.98 o 
  -1  -4  10      270.59      329.73     17.34 o 
   0  -4  10      203.59      192.67     13.56 o 
   1  -4  10       39.36       25.03     13.11 o 
   2  -4  10      147.69      148.52     15.61 o 
   3  -4  10      191.12      185.01     17.45 o 
   4  -4  10       21.59        4.09     15.01 o 
   5  -4  10       56.80       63.82     17.41 o 
   6  -4  10        3.70        2.63     17.58 o 
   7  -4  10        3.82        4.84     18.37 o 
  -7  -3  10        0.17       11.85     15.66 o 
  -6  -3  10       60.46       43.29     16.51 o 
  -5  -3  10      198.44      203.50     17.80 o 
  -4  -3  10        1.20        8.04     12.76 o 
  -3  -3  10       83.60       86.73     13.04 o 
  -2  -3  10        3.43       36.96     12.11 o 
  -1  -3  10     1240.03     1189.11     25.46 o 
   0  -3  10       84.78       75.61      9.04 o 
   1  -3  10       28.40        1.47     11.95 o 
   2  -3  10        0.81       11.71     11.71 o 
   3  -3  10      287.75      279.16     17.12 o 
   4  -3  10       79.24       87.24     15.78 o 
   5  -3  10       60.76       14.32     17.01 o 
   6  -3  10       95.53       75.43     17.80 o 
   7  -3  10        0.31       10.26     17.16 o 
  -8  -2  10       16.00       19.27     15.21 o 
  -7  -2  10       22.78       23.24     15.29 o 
  -6  -2  10        0.18       15.23     15.23 o 
  -5  -2  10      120.20       87.67     16.35 o 
  -4  -2  10       13.32       25.88     13.31 o 
  -3  -2  10      393.96      434.56     18.02 o 
  -2  -2  10        0.31       10.86     11.75 o 
  -1  -2  10      103.86       76.05     12.83 o 
   0  -2  10       41.93       41.28     13.32 o 
   1  -2  10      150.10      130.72     13.37 o 
   2  -2  10      693.69      652.78     19.80 o 
   3  -2  10      377.05      308.04     17.68 o 
   4  -2  10      219.68      214.21     16.77 o 
   5  -2  10        2.12       33.68     14.66 o 
   6  -2  10       74.39       50.58     18.59 o 
   7  -2  10       38.13       24.23     19.76 o 
   8  -2  10        5.74       22.53     18.19 o 
  -8  -1  10        8.25       11.59     16.24 o 
  -7  -1  10        4.36        4.90     16.22 o 
  -6  -1  10       45.36       19.90     15.48 o 
  -5  -1  10       16.97       16.35     13.94 o 
  -4  -1  10      401.07      353.95     17.94 o 
  -3  -1  10      244.90      265.21     15.95 o 
  -2  -1  10       18.60       25.59     11.77 o 
  -1  -1  10        9.36       17.77     10.01 o 
   0  -1  10      789.77      683.56     25.14 o 
   1  -1  10      254.72      232.69     14.30 o 
   2  -1  10       34.84       53.57     11.86 o 
   3  -1  10      257.55      257.04     16.86 o 
   4  -1  10       45.39       64.86     15.74 o 
   5  -1  10       28.60       38.56     18.10 o 
   6  -1  10      171.67      168.33     22.84 o 
   7  -1  10       15.23       22.71     20.47 o 
  -8   0  10        2.87       21.45     18.17 o 
  -7   0  10        2.23        7.84     16.53 o 
  -6   0  10        1.45        6.36     15.68 o 
  -5   0  10       59.35       49.68     16.35 o 
  -4   0  10      143.52      169.64     15.87 o 
  -3   0  10       11.74       12.73     12.73 o 
  -2   0  10     1797.16     1749.38     28.05 o 
  -1   0  10     1313.19     1376.91     25.21 o 
   0   0  10       49.47       53.07     11.52 o 
   1   0  10      715.39      865.61     20.32 o 
   2   0  10      840.03      950.73     23.27 o 
   3   0  10     1167.56     1179.20     29.42 o 
   4   0  10       42.60       36.67     15.82 o 
   5   0  10       88.05       79.55     19.23 o 
   6   0  10       38.23       34.30     19.13 o 
   7   0  10       16.03       25.51     18.92 o 
  -9   1  10       10.96        9.29     19.32 o 
  -8   1  10        3.10        5.75     19.49 o 
  -7   1  10        3.07        1.86     18.89 o 
  -6   1  10       23.02       15.59     16.69 o 
  -5   1  10       21.69       27.73     14.87 o 
  -4   1  10       49.16       53.40     13.79 o 
  -3   1  10      959.54      931.72     22.23 o 
  -2   1  10      205.19      214.94     14.01 o 
  -1   1  10     1559.17     1368.84     23.95 o 
   0   1  10      966.47      872.43     61.02 o 
   1   1  10     1062.43      939.25     20.98 o 
   2   1  10       32.78       21.67     11.04 o 
   3   1  10     1107.06      915.80     24.62 o 
   4   1  10       69.49       27.51     15.05 o 
   5   1  10      173.61      174.28     18.21 o 
   6   1  10        0.85       16.60     16.60 o 
   7   1  10       43.98       45.67     18.07 o 
  -9   2  10       34.38       49.82     17.95 o 
  -8   2  10        0.51       14.35     17.81 o 
  -7   2  10       46.19       22.83     18.40 o 
  -6   2  10        8.52       11.60     15.21 o 
  -5   2  10      226.69      259.18     18.19 o 
  -4   2  10      167.98      168.79     15.19 o 
  -3   2  10      258.87      224.69     14.55 o 
  -2   2  10     1743.26     1537.81     26.02 o 
  -1   2  10      182.45      191.02     12.75 o 
   0   2  10      410.57      376.95     10.92 o 
   1   2  10      758.91      656.31     18.13 o 
   2   2  10     1728.11     1564.04     27.62 o 
   3   2  10      286.68      324.50     16.36 o 
   4   2  10       57.86       74.53     15.34 o 
   5   2  10        1.25       16.29     16.00 o 
   6   2  10       15.92       25.96     17.90 o 
   7   2  10       13.76        2.72     16.81 o 
  -8   3  10       15.22       15.22     18.35 o 
  -7   3  10       13.57       31.14     17.07 o 
  -6   3  10       61.27       56.76     16.35 o 
  -5   3  10       25.94        9.83     15.16 o 
  -4   3  10       69.41      100.05     13.92 o 
  -3   3  10      550.00      616.67     19.93 o 
  -2   3  10       38.42       56.91     12.54 o 
  -1   3  10      764.16      793.49     20.51 o 
   0   3  10      735.59      753.09     14.42 o 
   1   3  10      281.05      280.76     15.75 o 
   2   3  10      247.51      262.47     17.42 o 
   3   3  10      375.68      321.13     19.22 o 
   4   3  10       62.86       70.29     16.50 o 
   5   3  10       72.23       84.85     18.66 o 
   6   3  10       34.20       20.52     19.11 o 
  -8   4  10        3.17       18.89     18.89 o 
  -7   4  10        1.68        4.04     17.98 o 
  -6   4  10       38.18        1.46     16.28 o 
  -5   4  10       69.14      112.50     17.19 o 
  -4   4  10      141.17      135.82     16.44 o 
  -3   4  10      190.66      176.32     16.53 o 
  -2   4  10      347.68      384.13     18.50 o 
  -1   4  10      129.75      162.36     16.13 o 
   0   4  10       23.11       32.43      9.77 o 
   1   4  10      120.99      133.44     16.10 o 
   2   4  10       27.23       36.47     15.61 o 
   3   4  10       20.81       39.49     16.68 o 
   4   4  10        4.35        8.28     17.66 o 
   5   4  10        0.63       15.24     19.16 o 
  -8   5  10        4.27        6.26     17.01 o 
  -7   5  10       18.57       10.87     18.59 o 
  -6   5  10       26.88       30.57     17.23 o 
  -5   5  10       14.55       23.48     16.16 o 
  -4   5  10       81.88      109.33     17.03 o 
  -3   5  10       39.17       33.97     16.28 o 
  -2   5  10       97.26      106.99     17.38 o 
  -1   5  10       54.50       91.80     16.36 o 
   0   5  10      230.37      256.11     14.40 o 
   1   5  10        0.63       17.05     17.05 o 
   2   5  10       24.65       38.75     16.97 o 
   3   5  10       15.24       36.69     18.25 o 
   4   5  10        1.48       16.62     19.97 o 
   5   5  10       11.40       12.78     19.67 o 
  -7   6  10        1.24        5.75     17.11 o 
  -6   6  10        2.51       17.21     17.21 o 
  -5   6  10        4.93        6.83     18.09 o 
  -4   6  10       79.85       55.54     17.68 o 
  -3   6  10       11.53        6.36     17.03 o 
  -2   6  10       76.01       30.92     18.93 o 
  -1   6  10        0.23        2.05     18.09 o 
   0   6  10       12.05       12.69     15.55 o 
   1   6  10       17.88        8.08     19.85 o 
   2   6  10        2.31        0.53     20.19 o 
   3   6  10       42.00       42.05     21.30 o 
   4   6  10       24.14       23.78     20.59 o 
  -6   7  10        0.79       14.92     17.91 o 
  -5   7  10       14.65        4.48     18.57 o 
  -4   7  10        0.10       18.75     18.75 o 
  -3   7  10       12.93       35.48     18.51 o 
  -2   7  10       69.78       77.63     19.71 o 
  -1   7  10        2.83       10.69     21.27 o 
   0   7  10       12.23        4.78     15.19 o 
   1   7  10       64.73       35.35     22.56 o 
   2   7  10       23.49       26.69     21.34 o 
  -5   8  10        5.55        0.00     17.75 o 
  -4   8  10        2.93       11.80     18.57 o 
  -3   8  10        0.58        0.00     19.64 o 
  -2   8  10       27.47       23.31     19.24 o 
  -1   8  10       19.26       40.51     20.42 o 
   0   8  10       27.80        0.44     15.55 o 
  -1  -8  11       27.07       13.60     18.28 o 
   0  -8  11       14.49       31.83     13.36 o 
   1  -8  11       12.82        6.65     20.53 o 
   2  -8  11        7.65        2.42     20.81 o 
   3  -8  11       25.83        2.43     21.58 o 
  -3  -7  11        3.53       22.78     14.98 o 
  -2  -7  11       16.12       10.61     16.46 o 
  -1  -7  11       14.13        6.57     17.68 o 
   0  -7  11      143.96      112.11     16.95 o 
   1  -7  11       13.05        5.79     19.62 o 
   2  -7  11      101.13      113.75     21.47 o 
   3  -7  11        4.46       11.99     19.49 o 
   4  -7  11        0.73       18.21     20.54 o 
   5  -7  11        1.49        1.24     20.62 o 
  -5  -6  11        5.95       12.04     14.69 o 
  -4  -6  11       38.22       39.58     15.93 o 
  -3  -6  11        8.75        9.24     15.72 o 
  -2  -6  11       39.58        8.53     17.07 o 
  -1  -6  11       37.01       30.14     16.78 o 
   0  -6  11        5.34       14.61     19.75 o 
   1  -6  11       10.28        6.94     17.69 o 
   2  -6  11        1.90       20.58     17.70 o 
   3  -6  11        7.44        8.92     19.45 o 
   4  -6  11       53.68       84.26     20.38 o 
   5  -6  11       27.46       35.25     20.14 o 
   6  -6  11        1.78        9.44     19.65 o 
  -6  -5  11        3.85       36.52     13.55 o 
  -5  -5  11       21.76       38.56     14.98 o 
  -4  -5  11        0.16        0.44     14.82 o 
  -3  -5  11        0.89       17.52     15.18 o 
  -2  -5  11       22.37        0.45     15.52 o 
  -1  -5  11       73.69       60.15     16.32 o 
   0  -5  11        5.84       23.93     10.79 o 
   1  -5  11       16.88        7.65     16.28 o 
   2  -5  11        0.43        5.81     16.19 o 
   3  -5  11      335.40      323.03     22.01 o 
   4  -5  11      113.86      109.80     19.83 o 
   5  -5  11        1.52        4.39     17.96 o 
   6  -5  11       22.00       17.40     20.12 o 
  -6  -4  11       14.17       16.53     15.71 o 
  -5  -4  11        0.08        7.55     15.78 o 
  -4  -4  11        9.76       17.89     14.58 o 
  -3  -4  11        2.76       26.83     14.37 o 
  -2  -4  11       56.00       43.48     15.32 o 
  -1  -4  11      394.70      432.92     19.81 o 
   0  -4  11      100.38       94.57     14.88 o 
   1  -4  11       23.97       27.34     13.70 o 
   2  -4  11       58.06       37.42     15.24 o 
   3  -4  11        2.46        4.58     14.34 o 
   4  -4  11       45.34       58.81     16.12 o 
   5  -4  11       62.75       35.25     17.66 o 
   6  -4  11       31.32        7.99     18.26 o 
   7  -4  11        6.49       10.65     18.13 o 
  -7  -3  11        1.48       15.94     15.94 o 
  -6  -3  11        0.12        8.92     16.06 o 
  -5  -3  11       46.93       77.63     15.09 o 
  -4  -3  11      249.81      247.45     18.59 o 
  -3  -3  11        1.43       10.10     13.42 o 
  -2  -3  11      117.13       83.20     14.65 o 
  -1  -3  11      835.53      841.73     23.54 o 
   0  -3  11       29.18       49.48      9.97 o 
   1  -3  11      322.17      331.82     17.42 o 
   2  -3  11      257.32      190.23     16.47 o 
   3  -3  11      125.10       97.02     15.44 o 
   4  -3  11      380.83      344.31     20.10 o 
   5  -3  11       21.20       22.86     15.53 o 
   6  -3  11       14.42       17.55     17.55 o 
   7  -3  11       40.59       22.22     17.70 o 
  -7  -2  11        2.73        3.65     15.78 o 
  -6  -2  11      115.91      114.15     16.85 o 
  -5  -2  11      166.51      161.43     15.35 o 
  -4  -2  11      157.04      130.96     16.39 o 
  -3  -2  11       54.10       30.87     13.91 o 
  -2  -2  11      730.95      781.94     21.27 o 
  -1  -2  11      345.37      323.47     16.70 o 
   0  -2  11     1441.90     1354.10     49.21 o 
   1  -2  11      131.56      102.05     13.73 o 
   2  -2  11     1471.17     1356.47     27.48 o 
   3  -2  11      324.14      259.79     17.96 o 
   4  -2  11      341.34      303.20     19.86 o 
   5  -2  11      649.79      585.09     26.19 o 
   6  -2  11       54.22       96.54     18.96 o 
   7  -2  11       10.49       13.84     18.89 o 
  -8  -1  11        0.75        1.43     15.17 o 
  -7  -1  11       19.63       27.73     15.78 o 
  -6  -1  11        1.06        2.91     15.39 o 
  -5  -1  11      216.06      246.08     16.79 o 
  -4  -1  11      101.66       91.93     15.40 o 
  -3  -1  11       69.62       32.51     13.30 o 
  -2  -1  11      404.55      351.47     16.91 o 
  -1  -1  11      604.79      587.04     18.61 o 
   0  -1  11      548.49      542.70     15.45 o 
   1  -1  11      696.29      725.63     21.91 o 
   2  -1  11      601.24      622.88     21.71 o 
   3  -1  11      378.44      458.40     20.66 o 
   4  -1  11      642.83      759.44     26.66 o 
   5  -1  11        2.93        4.35     17.57 o 
   6  -1  11      183.80      118.24     22.18 o 
   7  -1  11       39.97       57.25     19.76 o 
  -8   0  11        0.14       13.75     16.90 o 
  -7   0  11       17.44       40.00     17.75 o 
  -6   0  11      136.78      145.22     18.08 o 
  -5   0  11      105.75       89.92     16.83 o 
  -4   0  11      282.62      286.06     18.57 o 
  -3   0  11      857.76      892.57     24.07 o 
  -2   0  11      187.76      194.01     15.39 o 
  -1   0  11      523.57      512.78     21.01 o 
   0   0  11      699.35      738.43     40.31 o 
   1   0  11      434.44      510.20     20.94 o 
   2   0  11      398.84      439.60     19.83 o 
   3   0  11       82.37       84.79     16.59 o 
   4   0  11      352.59      331.33     21.66 o 
   5   0  11       45.58       41.58     18.70 o 
   6   0  11        4.89       11.52     18.49 o 
   7   0  11        0.88       18.27     18.27 o 
  -8   1  11       11.50        7.35     19.20 o 
  -7   1  11        5.46       37.70     18.98 o 
  -6   1  11        1.20       15.05     16.74 o 
  -5   1  11      269.04      301.17     19.96 o 
  -4   1  11      529.67      508.01     21.98 o 
  -3   1  11       52.12       55.54     13.15 o 
  -2   1  11      264.11      219.60     15.06 o 
  -1   1  11      592.08      558.26     17.66 o 
   0   1  11       11.99       23.75     15.56 o 
   1   1  11      315.75      340.22     16.17 o 
   2   1  11      326.68      295.88     16.76 o 
   3   1  11        3.67        8.53     13.50 o 
   4   1  11       13.66       33.49     14.43 o 
   5   1  11       21.54       16.75     16.75 o 
   6   1  11        3.54        4.98     16.10 o 
   7   1  11        0.00       11.47     16.26 o 
  -8   2  11        1.56       24.32     17.36 o 
  -7   2  11       47.81       43.89     17.47 o 
  -6   2  11      191.48      133.48     18.70 o 
  -5   2  11        1.98        9.29     13.91 o 
  -4   2  11      294.27      263.16     17.83 o 
  -3   2  11      194.56      184.90     14.79 o 
  -2   2  11      136.93      135.12     14.09 o 
  -1   2  11       28.94       16.99     11.18 o 
   0   2  11      159.00      143.53      9.58 o 
   1   2  11      205.11      180.87     15.04 o 
   2   2  11       74.42       67.36     14.34 o 
   3   2  11      291.81      286.23     18.24 o 
   4   2  11        0.41       22.86     14.36 o 
   5   2  11        5.93        4.15     15.87 o 
   6   2  11       53.23       57.13     17.33 o 
  -8   3  11        4.10       17.64     17.64 o 
  -7   3  11        0.19       17.33     17.33 o 
  -6   3  11       11.72       18.04     14.99 o 
  -5   3  11      236.90      187.35     18.44 o 
  -4   3  11       16.27       29.45     14.60 o 
  -3   3  11       11.02        4.97     13.02 o 
  -2   3  11      232.44      243.35     15.80 o 
  -1   3  11        0.03       12.69     12.69 o 
   0   3  11       40.60       48.64      9.41 o 
   1   3  11       18.05       19.45     13.35 o 
   2   3  11       40.83       28.96     15.02 o 
   3   3  11        9.15       21.98     14.64 o 
   4   3  11        0.26        8.06     16.41 o 
   5   3  11        0.20        8.49     17.47 o 
   6   3  11        8.29        5.90     18.09 o 
  -8   4  11        0.15        3.14     17.83 o 
  -7   4  11       39.01       39.72     17.51 o 
  -6   4  11       62.23       31.33     17.50 o 
  -5   4  11       31.76       58.16     16.60 o 
  -4   4  11       31.93        1.85     16.05 o 
  -3   4  11        0.46       16.30     14.55 o 
  -2   4  11      122.82      113.77     16.34 o 
  -1   4  11        0.28       13.58     14.73 o 
   0   4  11        9.22        2.28     10.41 o 
   1   4  11       27.98       69.87     15.07 o 
   2   4  11       66.38       55.28     17.26 o 
   3   4  11      155.98      165.91     20.18 o 
   4   4  11       54.55       81.29     19.36 o 
   5   4  11        6.67       14.20     19.91 o 
  -8   5  11        0.95        6.82     16.57 o 
  -7   5  11       17.81       16.19     17.59 o 
  -6   5  11        5.08        8.06     17.92 o 
  -5   5  11      145.80      128.36     19.73 o 
  -4   5  11      115.33      133.37     19.39 o 
  -3   5  11       49.31       74.31     16.77 o 
  -2   5  11        1.53       13.96     16.06 o 
  -1   5  11       26.52       16.78     17.75 o 
   0   5  11      366.60      395.11     20.30 o 
   1   5  11        1.97       28.46     16.52 o 
   2   5  11       38.33        7.41     19.46 o 
   3   5  11        0.65       18.14     18.60 o 
   4   5  11        7.99       41.47     19.58 o 
  -7   6  11        0.03       10.67     17.38 o 
  -6   6  11        0.60       18.29     18.29 o 
  -5   6  11       71.09       64.50     19.33 o 
  -4   6  11        7.84       11.23     18.51 o 
  -3   6  11      158.99      153.77     19.93 o 
  -2   6  11       61.06       60.65     19.95 o 
  -1   6  11        6.72       49.69     18.26 o 
   0   6  11       17.78       31.84     14.17 o 
   1   6  11        9.54        1.15     21.07 o 
   2   6  11        8.91       14.86     20.50 o 
   3   6  11       29.69       33.28     20.75 o 
  -6   7  11        0.24        8.76     17.34 o 
  -5   7  11        6.14       13.71     18.72 o 
  -4   7  11       31.85       18.34     19.76 o 
  -3   7  11        4.16        2.18     20.09 o 
  -2   7  11       21.42       32.86     19.83 o 
  -1   7  11      169.47      219.76     19.76 o 
   0   7  11       84.35      113.27     22.12 o 
   1   7  11       10.09       21.19     20.57 o 
   2   7  11        1.20       29.02     20.12 o 
  -4   8  11        3.92        4.08     18.33 o 
  -3   8  11        1.52       20.37     19.18 o 
  -2   8  11       43.04        1.66     20.66 o 
  -1   8  11        4.69        9.86     19.93 o 
   0  -8  12       12.89       14.50     14.98 o 
   1  -8  12        1.62       20.55     20.55 o 
   2  -8  12        0.05       23.08     19.46 o 
  -3  -7  12        0.42       15.15     14.70 o 
  -2  -7  12        0.03       11.98     16.77 o 
  -1  -7  12       25.44       37.19     17.99 o 
   0  -7  12       21.01       12.95     13.32 o 
   1  -7  12        0.23       18.43     20.55 o 
   2  -7  12       79.13      108.30     20.99 o 
   3  -7  12        2.78        7.30     20.05 o 
   4  -7  12       26.74       31.00     21.34 o 
  -4  -6  12        9.10        9.68     14.55 o 
  -3  -6  12       30.65       16.24     16.80 o 
  -2  -6  12        8.73       12.06     16.68 o 
  -1  -6  12       12.50       31.07     17.26 o 
   0  -6  12       10.25       25.09     12.68 o 
   1  -6  12      166.36      180.25     21.28 o 
   2  -6  12       10.42       36.17     19.15 o 
   3  -6  12      236.70      254.76     23.51 o 
   4  -6  12       44.60       77.34     20.51 o 
   5  -6  12       40.03       29.52     20.22 o 
  -5  -5  12        1.08        0.54     13.23 o 
  -4  -5  12        8.86        7.24     15.64 o 
  -3  -5  12        9.45       34.12     15.10 o 
  -2  -5  12       30.04       41.54     16.34 o 
  -1  -5  12      110.06      115.68     17.48 o 
   0  -5  12       89.47       89.97     12.60 o 
   1  -5  12      100.96      106.37     18.51 o 
   2  -5  12      418.70      452.95     23.90 o 
   3  -5  12      109.08      146.21     19.03 o 
   4  -5  12       30.13       13.10     18.32 o 
   5  -5  12      161.85      181.87     22.30 o 
   6  -5  12       32.22       19.49     18.92 o 
  -6  -4  12        0.15        9.90     14.77 o 
  -5  -4  12       25.36       33.96     16.06 o 
  -4  -4  12        4.72       10.77     15.90 o 
  -3  -4  12      368.14      362.64     19.76 o 
  -2  -4  12       37.70       64.69     14.89 o 
  -1  -4  12       36.86       37.06     14.65 o 
   0  -4  12      150.33      169.20     12.47 o 
   1  -4  12      152.57      171.75     17.86 o 
   2  -4  12        2.97        4.69     15.13 o 
   3  -4  12      209.25      198.18     19.58 o 
   4  -4  12       34.63       12.59     18.83 o 
   5  -4  12       48.94       56.59     18.00 o 
   6  -4  12       13.64        7.99     17.79 o 
  -7  -3  12       30.38       35.62     15.21 o 
  -6  -3  12       22.26        4.92     16.30 o 
  -5  -3  12       75.46       80.51     15.29 o 
  -4  -3  12       83.14       76.72     15.76 o 
  -3  -3  12      218.82      204.86     17.64 o 
  -2  -3  12      127.24      124.00     15.14 o 
  -1  -3  12       85.57       86.59     14.27 o 
   0  -3  12        4.13        6.04     11.04 o 
   1  -3  12      456.56      458.73     19.66 o 
   2  -3  12      123.95      107.00     15.51 o 
   3  -3  12       86.81       78.22     16.10 o 
   4  -3  12        1.58       13.50     15.24 o 
   5  -3  12       52.05       59.88     17.30 o 
   6  -3  12       18.28       15.63     17.16 o 
   7  -3  12        1.94       13.76     16.72 o 
  -7  -2  12        0.43        1.80     14.43 o 
  -6  -2  12       10.20       25.50     15.19 o 
  -5  -2  12        0.80        8.19     15.28 o 
  -4  -2  12      321.51      314.46     18.76 o 
  -3  -2  12      409.35      391.18     18.85 o 
  -2  -2  12       78.84       80.06     13.44 o 
  -1  -2  12       15.38       13.23     12.65 o 
   0  -2  12      285.27      284.53     11.99 o 
   1  -2  12      120.42      110.53     14.87 o 
   2  -2  12      252.32      276.45     17.41 o 
   3  -2  12      163.54      199.61     17.57 o 
   4  -2  12        7.23       18.03     15.98 o 
   5  -2  12       18.12        5.70     17.59 o 
   6  -2  12       10.33        4.77     17.78 o 
   7  -2  12        0.17        3.13     17.67 o 
  -8  -1  12        0.11       15.33     15.33 o 
  -7  -1  12       33.22       50.33     16.03 o 
  -6  -1  12      146.31      107.94     18.40 o 
  -5  -1  12        6.30       21.42     14.78 o 
  -4  -1  12        2.19        7.22     13.43 o 
  -3  -1  12      125.38      116.72     15.88 o 
  -2  -1  12      112.18       84.29     14.54 o 
  -1  -1  12        1.73        7.05     12.21 o 
   0  -1  12      146.47      173.85     10.96 o 
   1  -1  12        6.45        3.43     13.27 o 
   2  -1  12      258.09      276.08     18.44 o 
   3  -1  12        1.89       27.87     14.90 o 
   4  -1  12       43.63       46.44     16.74 o 
   5  -1  12       25.32        9.07     18.70 o 
   6  -1  12        2.82        2.78     18.58 o 
   7  -1  12        6.25        3.24     18.45 o 
  -8   0  12       22.80       28.06     16.98 o 
  -7   0  12        0.66       15.24     17.42 o 
  -6   0  12        0.29       10.12     16.49 o 
  -5   0  12      278.88      257.60     20.20 o 
  -4   0  12       14.39       14.09     14.84 o 
  -3   0  12      143.16      151.57     16.85 o 
  -2   0  12       82.86       45.77     14.64 o 
  -1   0  12       13.18        6.69     14.31 o 
   0   0  12       12.45       32.35     34.13 o 
   1   0  12      151.92      178.65     17.41 o 
   2   0  12       88.80      105.03     16.39 o 
   3   0  12       87.63       84.96     19.13 o 
   4   0  12       56.70       74.06     17.66 o 
   5   0  12      134.08      158.70     20.81 o 
   6   0  12        7.87       31.43     18.60 o 
   7   0  12        3.89       17.55     16.89 o 
  -8   1  12        0.23       22.03     17.75 o 
  -7   1  12       56.71       70.34     18.51 o 
  -6   1  12       21.70       17.78     17.38 o 
  -5   1  12       11.34       18.00     15.48 o 
  -4   1  12       15.02       35.16     14.27 o 
  -3   1  12       18.08       33.13     13.57 o 
  -2   1  12       16.96        9.64     12.20 o 
  -1   1  12        0.86        9.96     12.37 o 
   0   1  12       88.22       81.36     13.29 o 
   1   1  12      282.08      249.57     17.15 o 
   2   1  12       57.51       51.63     14.43 o 
   3   1  12      403.42      415.33     20.77 o 
   4   1  12        1.26        3.02     15.20 o 
   5   1  12       52.96       37.67     16.95 o 
   6   1  12       33.54        2.15     16.84 o 
  -8   2  12       12.95       37.30     16.80 o 
  -7   2  12       43.01       47.89     17.50 o 
  -6   2  12        0.26       15.82     15.82 o 
  -5   2  12        0.98       15.00     15.00 o 
  -4   2  12      183.58      177.34     12.90 o 
  -3   2  12       27.23       35.91     13.22 o 
  -2   2  12      230.01      200.36     14.98 o 
  -1   2  12      102.18       87.19     13.26 o 
   0   2  12      575.66      520.96     14.18 o 
   1   2  12      580.64      533.90     20.03 o 
   2   2  12      145.96      125.71     15.16 o 
   3   2  12       92.54       80.07     16.28 o 
   4   2  12      203.94      177.36     17.81 o 
   5   2  12       31.81       51.95     16.22 o 
   6   2  12        1.57       11.02     16.38 o 
  -8   3  12        0.05       17.01     17.01 o 
  -7   3  12       16.19       19.88     16.23 o 
  -6   3  12        0.21       19.10     15.70 o 
  -5   3  12      236.59      231.20     19.24 o 
  -4   3  12       60.01       54.02     15.53 o 
  -3   3  12      301.24      300.86     18.53 o 
  -2   3  12      162.65      165.27     16.71 o 
  -1   3  12      299.54      291.73     18.13 o 
   0   3  12      417.62      410.21     13.86 o 
   1   3  12       98.96       83.21     15.57 o 
   2   3  12        8.18        9.71     14.57 o 
   3   3  12      114.04      140.59     17.25 o 
   4   3  12       12.36       41.44     16.75 o 
   5   3  12       10.78       15.43     17.14 o 
  -8   4  12        1.64       11.91     16.66 o 
  -7   4  12       34.64       38.75     17.70 o 
  -6   4  12        3.21       17.34     17.34 o 
  -5   4  12       33.61       45.44     17.04 o 
  -4   4  12      120.92      141.76     18.17 o 
  -3   4  12       95.48      121.45     16.97 o 
  -2   4  12       46.17        9.40     16.74 o 
  -1   4  12      504.65      547.40     23.34 o 
   0   4  12      194.79      231.40     14.71 o 
   1   4  12      875.29      855.32     28.48 o 
   2   4  12        1.46        2.50     15.39 o 
   3   4  12        5.51       16.34     18.18 o 
   4   4  12      128.02      135.12     20.39 o 
   5   4  12        0.83       23.15     18.00 o 
  -7   5  12       10.10       16.89     17.90 o 
  -6   5  12       30.29       18.21     19.11 o 
  -5   5  12       20.66       16.03     18.71 o 
  -4   5  12       61.92       71.19     18.80 o 
  -3   5  12       42.11       39.26     17.35 o 
  -2   5  12      180.87      191.39     20.22 o 
  -1   5  12       23.44       61.64     16.35 o 
   0   5  12       65.24       68.10     17.93 o 
   1   5  12       38.23       11.24     18.70 o 
   2   5  12      100.58      105.46     21.30 o 
   3   5  12       59.30       75.65     20.41 o 
   4   5  12        1.41       12.23     18.53 o 
  -6   6  12        4.95       36.21     17.52 o 
  -5   6  12        6.25       11.52     18.04 o 
  -4   6  12       56.03       53.32     14.87 o 
  -3   6  12        6.74       16.20     19.57 o 
  -2   6  12       36.71       19.89     20.70 o 
  -1   6  12       11.64        3.46     19.83 o 
   0   6  12       34.77       40.65     16.71 o 
   1   6  12        2.28       21.98     19.26 o 
   2   6  12        7.01        3.46     20.37 o 
   3   6  12        0.61        0.00     19.86 o 
  -5   7  12       19.98       18.29     18.29 o 
  -4   7  12        0.29       14.92     18.55 o 
  -3   7  12       83.58       79.93     21.10 o 
  -2   7  12       11.98       35.95     19.45 o 
  -1   7  12        3.65       20.71     20.59 o 
   0   7  12        1.46       12.56     14.75 o 
   1   7  12        2.15       22.99     20.40 o 
  -2  -7  13       45.17       49.44     15.30 o 
  -1  -7  13       17.37       22.31     16.92 o 
   0  -7  13       23.41       30.85     12.71 o 
   1  -7  13        0.96       11.97     20.07 o 
   2  -7  13      124.31      116.95     21.84 o 
   3  -7  13        5.88        3.67     20.43 o 
  -4  -6  13        5.68        0.00     15.08 o 
  -3  -6  13        5.41        6.38      1.91 o 
  -2  -6  13       34.59       47.25     15.24 o 
  -1  -6  13      202.31      243.73     18.57 o 
   0  -6  13        0.87        5.84     13.00 o 
   1  -6  13       53.60       32.27     20.45 o 
   2  -6  13       38.41       27.91     20.46 o 
   3  -6  13       42.87       41.68     20.06 o 
   4  -6  13       24.12       33.61     20.36 o 
   5  -6  13        0.62       19.65     19.65 o 
  -5  -5  13        7.96       14.47     14.47 o 
  -4  -5  13        3.95        2.28     15.17 o 
  -3  -5  13       67.06       62.00     17.14 o 
  -2  -5  13       18.56       25.57     16.91 o 
  -1  -5  13       48.26       33.71     16.91 o 
   0  -5  13      240.87      239.96     14.49 o 
   1  -5  13       50.04       59.40     17.68 o 
   2  -5  13       52.18       46.35     18.50 o 
   3  -5  13       57.43       36.66     19.80 o 
   4  -5  13        5.17        6.69     18.34 o 
   5  -5  13        7.83        0.54     18.67 o 
  -6  -4  13        1.10       14.50     14.50 o 
  -5  -4  13       38.98       36.69     15.52 o 
  -4  -4  13       42.34       36.23     16.43 o 
  -3  -4  13       49.74       51.78     15.97 o 
  -2  -4  13       28.19       10.22     15.46 o 
  -1  -4  13       69.32       64.32     16.91 o 
   0  -4  13       13.43        2.40     11.34 o 
   1  -4  13        8.42       19.66     15.50 o 
   2  -4  13        5.91        7.93     15.87 o 
   3  -4  13       21.99       13.13     16.53 o 
   4  -4  13        0.04       13.50     16.59 o 
   5  -4  13        5.08       13.72     16.82 o 
   6  -4  13        2.34       17.43     17.43 o 
  -6  -3  13        9.21        6.21     14.89 o 
  -5  -3  13        0.18        0.93     15.43 o 
  -4  -3  13        1.19        0.91     15.00 o 
  -3  -3  13        0.36        6.74     14.06 o 
  -2  -3  13        0.03        8.94     13.65 o 
  -1  -3  13        6.46       16.26     13.91 o 
   0  -3  13       44.73       53.96     10.39 o 
   1  -3  13      100.18       79.81     16.03 o 
   2  -3  13      254.49      235.82     18.04 o 
   3  -3  13       44.97       39.81     15.40 o 
   4  -3  13        3.50        9.96     16.38 o 
   5  -3  13       10.05       17.03     17.03 o 
   6  -3  13       46.05       56.83     16.95 o 
  -7  -2  13       10.90       18.23     14.36 o 
  -6  -2  13       13.57        6.04     16.02 o 
  -5  -2  13       48.41        7.91     15.97 o 
  -4  -2  13        9.60       27.87     14.80 o 
  -3  -2  13      471.59      455.96     20.18 o 
  -2  -2  13       10.18        0.44     13.87 o 
  -1  -2  13        0.70        1.75     13.37 o 
   0  -2  13      140.60      134.84     10.68 o 
   1  -2  13        1.35       14.42     14.42 o 
   2  -2  13        2.19        4.60     13.50 o 
   3  -2  13      117.48      146.70     17.13 o 
   4  -2  13       10.18        6.45     16.42 o 
   5  -2  13       65.65       37.85     18.48 o 
   6  -2  13       32.01       15.33     17.41 o 
  -7  -1  13       15.36       14.53     16.60 o 
  -6  -1  13        9.35       31.61     14.96 o 
  -5  -1  13      233.37      202.76     17.33 o 
  -4  -1  13       17.26       49.20     14.78 o 
  -3  -1  13       64.62       65.52     15.43 o 
  -2  -1  13      144.42      145.87     16.25 o 
  -1  -1  13      166.43      178.65     16.19 o 
   0  -1  13      111.21      147.96     18.18 o 
   1  -1  13      801.65      939.31     26.29 o 
   2  -1  13      230.29      259.84     18.64 o 
   3  -1  13        2.67       20.26     15.60 o 
   4  -1  13       39.79       54.01     17.34 o 
   5  -1  13       48.13       77.68     18.74 o 
   6  -1  13       13.35        2.62     18.66 o 
  -7   0  13        1.40       19.56     16.40 o 
  -6   0  13        2.36       22.68     16.60 o 
  -5   0  13       71.53       48.28     17.98 o 
  -4   0  13      304.89      358.47     20.67 o 
  -3   0  13      441.32      513.20     21.38 o 
  -2   0  13       79.44       97.75     15.30 o 
  -1   0  13      248.40      278.43     17.52 o 
   0   0  13      372.41      394.93     23.31 o 
   1   0  13       22.59       10.84     15.92 o 
   2   0  13     1046.96     1240.90     30.33 o 
   3   0  13      163.41      166.87     18.71 o 
   4   0  13      385.80      422.11     23.96 o 
   5   0  13       72.62       80.78     18.54 o 
   6   0  13       92.14       74.83     18.71 o 
  -8   1  13        6.41        1.63     17.07 o 
  -7   1  13        2.22       13.46     17.30 o 
  -6   1  13      159.63      181.75     20.54 o 
  -5   1  13       38.71       42.63     17.05 o 
  -4   1  13        1.57        8.33     14.30 o 
  -3   1  13       32.94       41.64     14.72 o 
  -2   1  13      147.80      177.21     15.42 o 
  -1   1  13      595.85      626.23     21.95 o 
   0   1  13      145.04      182.42     11.20 o 
   1   1  13      492.97      571.44     21.26 o 
   2   1  13      216.83      215.92     17.90 o 
   3   1  13      182.54      177.05     17.79 o 
   4   1  13       38.44       17.69     17.06 o 
   5   1  13       78.30       61.77     18.49 o 
   6   1  13       10.35        1.55     16.19 o 
  -8   2  13        8.75       12.66     17.00 o 
  -7   2  13        1.46       17.17     17.17 o 
  -6   2  13       53.16       73.20     17.66 o 
  -5   2  13       17.50       13.47     15.31 o 
  -4   2  13      296.96      259.32     18.92 o 
  -3   2  13      210.75      210.77     17.07 o 
  -2   2  13      327.69      314.34     18.50 o 
  -1   2  13       56.62       40.59     14.11 o 
   0   2  13      112.21       80.73     10.36 o 
   1   2  13       34.62       28.69     13.73 o 
   2   2  13      364.69      299.19     19.90 o 
   3   2  13      209.31      195.64     18.09 o 
   4   2  13       13.96        4.57     15.24 o 
   5   2  13        5.93        8.79     15.66 o 
  -7   3  13       65.43       77.05     16.89 o 
  -6   3  13       70.22       58.59     17.94 o 
  -5   3  13       75.23       73.89     16.57 o 
  -4   3  13        1.57       10.88     14.44 o 
  -3   3  13       11.44       31.50     14.58 o 
  -2   3  13      339.55      269.29     19.51 o 
  -1   3  13      225.62      203.18     19.05 o 
   0   3  13        5.12        8.85     15.34 o 
   1   3  13       14.00       13.19     14.52 o 
   2   3  13        8.14        9.25     14.70 o 
   3   3  13        0.21       12.68     16.58 o 
   4   3  13       10.03        9.38     16.80 o 
   5   3  13        4.23       17.06     17.06 o 
  -7   4  13        2.03        5.83     16.38 o 
  -6   4  13       26.85       23.95     17.68 o 
  -5   4  13       26.52        8.93     17.92 o 
  -4   4  13       69.06       81.47     16.92 o 
  -3   4  13      141.35      165.34     18.49 o 
  -2   4  13        9.46       16.61     15.91 o 
  -1   4  13       41.06       37.23     17.14 o 
   0   4  13        2.70       23.73     11.30 o 
   1   4  13       21.30       22.47     16.59 o 
   2   4  13       17.16       43.55     16.59 o 
   3   4  13        0.69       17.52     17.52 o 
   4   4  13       22.44       28.56     18.61 o 
  -7   5  13       43.82       11.72     17.14 o 
  -6   5  13        1.36       11.57     17.74 o 
  -5   5  13       16.92       30.36     17.93 o 
  -4   5  13        9.32       34.71     17.39 o 
  -3   5  13       23.13       34.30     17.82 o 
  -2   5  13       38.38       46.65     17.45 o 
  -1   5  13       12.27       25.53     19.29 o 
   0   5  13      107.38      100.52     14.32 o 
   1   5  13        7.86       19.07     19.07 o 
   2   5  13        7.66        4.47     19.28 o 
   3   5  13        0.45       17.90     19.22 o 
  -6   6  13       10.25        9.20     16.96 o 
  -5   6  13        2.34       11.16     18.27 o 
  -4   6  13       34.73       44.13     19.24 o 
  -3   6  13        1.96       19.83     19.83 o 
  -2   6  13       37.64       22.87     19.52 o 
  -1   6  13        6.27       21.23     19.76 o 
   0   6  13        0.12        3.04     13.91 o 
   1   6  13       30.63       10.57     20.91 o 
   2   6  13        0.18        6.37     19.74 o 
  -4   7  13        9.80       19.24     18.90 o 
  -3   7  13        3.64        2.24     20.01 o 
  -2   7  13        0.11        3.47     19.48 o 
  -1   7  13       18.99       22.63     20.25 o 
   0   7  13        2.70       18.41     14.39 o 
   0  -7  14       13.29       14.60     12.82 o 
   1  -7  14       14.39        6.53     19.57 o 
   2  -7  14        3.01        5.42     19.98 o 
  -3  -6  14       11.13        6.82     15.54 o 
  -2  -6  14        0.17       22.33     15.50 o 
  -1  -6  14        0.64        7.73     17.50 o 
   0  -6  14        3.31        1.04     12.92 o 
   1  -6  14       15.64        8.19     19.92 o 
   2  -6  14        3.13        1.74     19.09 o 
   3  -6  14        6.35        8.83     19.17 o 
   4  -6  14        8.34        0.00     18.80 o 
  -4  -5  14        2.50       17.90     15.00 o 
  -3  -5  14       18.85        2.36     15.73 o 
  -2  -5  14       50.22       51.58     16.78 o 
  -1  -5  14       21.53       23.96     17.25 o 
   0  -5  14        5.04        1.59     12.77 o 
   1  -5  14        0.48        2.19     18.02 o 
   2  -5  14      107.55      109.23     20.01 o 
   3  -5  14        9.68        1.66     18.49 o 
   4  -5  14       15.14       18.88     18.01 o 
   5  -5  14       70.64       92.15     18.88 o 
  -5  -4  14       23.79       26.07     15.62 o 
  -4  -4  14        4.31        2.78     15.40 o 
  -3  -4  14       68.40       66.30     16.80 o 
  -2  -4  14       41.63        3.36     17.24 o 
  -1  -4  14       53.46       58.23     17.01 o 
   0  -4  14      162.58      183.09     17.38 o 
   1  -4  14      125.76      129.48     18.75 o 
   2  -4  14       66.26       86.59     17.54 o 
   3  -4  14      103.62       76.93     18.63 o 
   4  -4  14       82.21       90.59     18.37 o 
   5  -4  14       14.91       14.05     17.67 o 
  -6  -3  14        0.07        5.67     14.38 o 
  -5  -3  14        2.18       12.36     15.18 o 
  -4  -3  14        4.79       15.36     15.36 o 
  -3  -3  14      166.57      149.53     17.15 o 
  -2  -3  14        1.34       11.23     14.48 o 
  -1  -3  14      227.21      185.74     18.02 o 
   0  -3  14       73.99       44.22     11.41 o 
   1  -3  14      134.90      132.65     17.22 o 
   2  -3  14      532.76      477.87     22.63 o 
   3  -3  14      135.57      162.35     18.35 o 
   4  -3  14      180.90      158.27     18.74 o 
   5  -3  14      102.12       88.12     17.78 o 
   6  -3  14       14.98        1.44     15.46 o 
  -6  -2  14       24.46        8.28     15.29 o 
  -5  -2  14      223.06      192.48     17.69 o 
  -4  -2  14        1.14       19.69     14.74 o 
  -3  -2  14       42.67       44.09     14.91 o 
  -2  -2  14       80.97       67.45     15.66 o 
  -1  -2  14      271.58      255.98     18.27 o 
   0  -2  14      325.09      319.06     13.92 o 
   1  -2  14       36.83       50.48     15.97 o 
   2  -2  14       16.83       13.77     14.80 o 
   3  -2  14      467.41      460.92     22.31 o 
   4  -2  14       24.20       27.17     16.27 o 
   5  -2  14       20.83       41.20     16.60 o 
   6  -2  14       21.73       11.50     16.86 o 
  -7  -1  14       29.48       40.19     15.12 o 
  -6  -1  14       14.84        3.92     15.89 o 
  -5  -1  14      109.02       90.30     17.46 o 
  -4  -1  14      137.50      149.47     16.57 o 
  -3  -1  14      241.70      264.16     17.99 o 
  -2  -1  14       42.80       33.25     15.59 o 
  -1  -1  14      113.91      124.38     15.66 o 
   0  -1  14       74.09       80.66     11.35 o 
   1  -1  14      227.89      263.71     19.35 o 
   2  -1  14       15.33       15.52     15.52 o 
   3  -1  14       31.87       43.25     16.79 o 
   4  -1  14       25.95       50.30     16.98 o 
   5  -1  14       38.99       47.03     18.62 o 
   6  -1  14        2.64        6.73     16.55 o 
  -7   0  14        7.92       16.96     16.96 o 
  -6   0  14        8.09        2.60     17.22 o 
  -5   0  14      314.24      336.04     21.82 o 
  -4   0  14        2.17       16.17     16.17 o 
  -3   0  14        1.51       15.78     15.78 o 
  -2   0  14      309.94      325.27     20.06 o 
  -1   0  14      227.43      272.68     19.43 o 
   0   0  14      187.68      218.49     17.07 o 
   1   0  14       43.08       92.92     17.13 o 
   2   0  14       88.67       54.13     18.70 o 
   3   0  14       58.30       59.10     17.34 o 
   4   0  14       32.08       62.52     17.01 o 
   5   0  14        0.05       17.72     17.72 o 
   6   0  14        0.34        1.93     15.97 o 
  -7   1  14       31.42       29.88     18.13 o 
  -6   1  14       13.85       18.19     18.19 o 
  -5   1  14        7.53       33.26     16.42 o 
  -4   1  14      195.18      225.91     19.16 o 
  -3   1  14      107.80      125.70     16.96 o 
  -2   1  14        3.51       43.04     14.41 o 
  -1   1  14        2.48        6.97     14.41 o 
   0   1  14      125.18      122.42     22.36 o 
   1   1  14       19.54       22.29     14.93 o 
   2   1  14       19.75       28.00     15.21 o 
   3   1  14        2.25       15.27     15.27 o 
   4   1  14        2.66        4.50     15.89 o 
   5   1  14       10.12        3.98     17.15 o 
  -7   2  14        7.25       21.56     17.08 o 
  -6   2  14       65.97       68.37     18.21 o 
  -5   2  14       66.53       73.74     17.31 o 
  -4   2  14       32.05       48.24     15.64 o 
  -3   2  14       25.06       23.33     15.03 o 
  -2   2  14       98.46       88.93     16.26 o 
  -1   2  14       12.24       26.10     13.68 o 
   0   2  14        6.84       12.41     10.15 o 
   1   2  14        6.15        9.39     14.50 o 
   2   2  14        0.41       20.69     14.73 o 
   3   2  14        1.94       14.86     15.19 o 
   4   2  14       25.05        3.00     15.53 o 
   5   2  14       27.52       12.85     15.36 o 
  -7   3  14        3.25       35.05     15.04 o 
  -6   3  14       39.26       64.23     17.04 o 
  -5   3  14        3.43       16.05     16.05 o 
  -4   3  14       76.70       85.06     16.34 o 
  -3   3  14       14.20       35.59     13.76 o 
  -2   3  14       69.03       65.49     16.03 o 
  -1   3  14       60.28       40.90     16.71 o 
   0   3  14       26.51       19.23     19.64 o 
   1   3  14        5.30        6.90     14.20 o 
   2   3  14       45.73       39.77     16.01 o 
   3   3  14       54.84       44.65     15.49 o 
   4   3  14        0.97       10.77     15.28 o 
  -7   4  14       10.65        7.24     15.50 o 
  -6   4  14        5.71        4.27     16.52 o 
  -5   4  14       12.03       43.26     16.67 o 
  -4   4  14       29.80       29.70     17.55 o 
  -3   4  14       45.32       34.81     17.89 o 
  -2   4  14       14.10       11.66     17.17 o 
  -1   4  14      322.71      298.44     21.40 o 
   0   4  14        1.05        9.06     11.96 o 
   1   4  14       10.61       18.57     17.17 o 
   2   4  14       24.29       18.75     17.25 o 
   3   4  14        7.92       10.16     16.56 o 
  -6   5  14       75.29       99.11     19.03 o 
  -5   5  14        0.67       19.95     17.50 o 
  -4   5  14       16.99        3.84     18.11 o 
  -3   5  14       29.39       14.38     18.62 o 
  -2   5  14      256.47      269.27     24.52 o 
  -1   5  14       21.28       45.48     19.56 o 
   0   5  14        3.36        9.06     15.36 o 
   1   5  14       19.67        5.67     19.11 o 
   2   5  14       37.70       51.05     18.72 o 
  -5   6  14       12.09       22.28     18.31 o 
  -4   6  14       34.52       53.91     19.13 o 
  -3   6  14        9.99        5.08     19.43 o 
  -2   6  14       50.37       52.98     20.89 o 
  -1   6  14       99.53      120.31     21.22 o 
   0   6  14       41.09       33.65     14.73 o 
   1   6  14        3.51       15.68     20.60 o 
  -2  -6  15        5.76       18.06     15.87 o 
  -1  -6  15       25.72       56.95     16.33 o 
   0  -6  15        0.92       11.52     15.25 o 
   1  -6  15       68.47       83.92     19.71 o 
   2  -6  15       10.42        2.33     19.10 o 
   3  -6  15       14.03       47.16     18.16 o 
  -3  -5  15        0.34        0.48     15.31 o 
  -2  -5  15        2.80       24.14     15.14 o 
  -1  -5  15        2.78       17.44     17.44 o 
   0  -5  15      212.85      237.75     15.37 o 
   1  -5  15       29.48       52.79     18.89 o 
   2  -5  15       19.62       37.98     18.38 o 
   3  -5  15       44.95       22.72     19.67 o 
   4  -5  15       29.98       20.09     17.74 o 
  -4  -4  15       54.50       48.56     15.56 o 
  -3  -4  15       40.28       36.23     16.33 o 
  -2  -4  15      254.68      239.73     20.00 o 
  -1  -4  15        9.20       14.19     15.98 o 
   0  -4  15       25.82       13.80     11.86 o 
   1  -4  15       79.87       68.91     17.90 o 
   2  -4  15      139.69      171.38     18.90 o 
   3  -4  15        3.19        9.93     17.49 o 
   4  -4  15       24.70       61.95     16.91 o 
   5  -4  15       24.75       24.43     16.50 o 
  -5  -3  15       17.26        6.76     15.00 o 
  -4  -3  15        5.29        5.64     15.26 o 
  -3  -3  15        3.01       12.88     14.92 o 
  -2  -3  15       72.16       76.84     15.68 o 
  -1  -3  15      203.74      195.75     18.36 o 
   0  -3  15      253.43      285.62     13.83 o 
   1  -3  15       35.83       38.13     16.72 o 
   2  -3  15      130.28      113.52     17.21 o 
   3  -3  15       63.84       62.16     16.58 o 
   4  -3  15        5.71        2.47     16.15 o 
   5  -3  15        6.27        9.13     15.95 o 
  -6  -2  15        0.14       16.09     13.86 o 
  -5  -2  15       13.90        4.66     15.30 o 
  -4  -2  15       23.94       11.39     15.14 o 
  -3  -2  15      161.39      183.41     17.25 o 
  -2  -2  15       10.33       29.12     14.53 o 
  -1  -2  15        4.94        1.43     14.92 o 
   0  -2  15       14.19       11.43     11.43 o 
   1  -2  15       24.32       58.20     15.40 o 
   2  -2  15       24.27       46.33     16.81 o 
   3  -2  15        7.92       13.57     16.35 o 
   4  -2  15        0.08       16.51     16.51 o 
   5  -2  15        2.95        9.93     16.11 o 
  -6  -1  15       10.46       14.65     15.16 o 
  -5  -1  15        0.67        7.26     15.16 o 
  -4  -1  15       17.36       10.64     16.53 o 
  -3  -1  15        3.60        2.87     14.75 o 
  -2  -1  15       13.33       11.92     15.43 o 
  -1  -1  15        0.29        8.64     15.27 o 
   0  -1  15        1.02       10.68     10.89 o 
   1  -1  15       27.27       40.65     16.46 o 
   2  -1  15      113.23      136.84     17.71 o 
   3  -1  15        0.87        3.86     16.15 o 
   4  -1  15      118.45      130.08     17.84 o 
   5  -1  15       57.17       92.15     16.57 o 
  -7   0  15       18.86        1.41     15.40 o 
  -6   0  15       63.03       97.62     17.18 o 
  -5   0  15       18.46       52.58     16.97 o 
  -4   0  15       14.91       32.56     16.85 o 
  -3   0  15        0.29       16.79     16.79 o 
  -2   0  15       46.94       63.70     16.81 o 
  -1   0  15       21.56       24.99     17.32 o 
   0   0  15      260.16      336.61     30.50 o 
   1   0  15      237.93      284.09     20.61 o 
   2   0  15      118.41       96.93     17.75 o 
   3   0  15       64.71       38.56     17.55 o 
   4   0  15       26.53       40.98     16.44 o 
   5   0  15        0.48       11.74     16.01 o 
  -7   1  15        0.10        5.49     16.54 o 
  -6   1  15        1.13       13.43     17.28 o 
  -5   1  15       66.97       83.60     17.91 o 
  -4   1  15       35.38       12.52     17.15 o 
  -3   1  15       47.37       72.08     16.78 o 
  -2   1  15       18.58       19.33     15.81 o 
  -1   1  15      107.81      133.35     16.59 o 
   0   1  15      119.61      136.39     21.89 o 
   1   1  15      341.97      413.31     22.04 o 
   2   1  15       16.13        3.80     16.25 o 
   3   1  15       59.99       70.60     16.24 o 
   4   1  15       76.27       66.02     17.22 o 
   5   1  15       33.39       69.30     15.98 o 
  -7   2  15        2.33        7.13     15.87 o 
  -6   2  15       10.88       28.23     17.05 o 
  -5   2  15        6.09       21.84     15.92 o 
  -4   2  15       16.72        7.63     16.00 o 
  -3   2  15       45.08       45.93     15.31 o 
  -2   2  15      111.38      119.07     17.19 o 
  -1   2  15       36.27       23.27     15.92 o 
   0   2  15      109.82      123.30     11.99 o 
   1   2  15       45.73       36.28     16.61 o 
   2   2  15      288.33      268.20     19.34 o 
   3   2  15       85.25       69.21     17.76 o 
   4   2  15       17.87       34.00     15.41 o 
  -6   3  15        0.20        8.35     15.00 o 
  -5   3  15        5.55        6.84     16.29 o 
  -4   3  15       43.26       40.70     17.16 o 
  -3   3  15       32.10       48.07     16.71 o 
  -2   3  15       10.55        0.54     15.12 o 
  -1   3  15       23.51       26.51     15.13 o 
   0   3  15      261.33      241.10     24.64 o 
   1   3  15       81.81      106.23     16.60 o 
   2   3  15       12.51       15.34     15.34 o 
   3   3  15       17.29        1.52     15.99 o 
  -6   4  15       15.20       16.96     16.96 o 
  -5   4  15       41.03       43.75     17.09 o 
  -4   4  15        7.84        0.00     17.07 o 
  -3   4  15      190.97      216.44     19.73 o 
  -2   4  15        8.55       15.30     16.02 o 
  -1   4  15        1.59        7.23     17.53 o 
   0   4  15        8.59        7.03     11.89 o 
   1   4  15       88.51       84.82     17.54 o 
   2   4  15       79.81       75.64     18.27 o 
   3   4  15        3.25        7.29     16.14 o 
  -5   5  15       11.43       20.84     16.87 o 
  -4   5  15       26.59        7.14     17.49 o 
  -3   5  15       14.63        3.92     19.48 o 
  -2   5  15        0.41       18.91     18.04 o 
  -1   5  15       19.26       30.43     18.12 o 
   0   5  15        7.00       19.53     13.17 o 
   1   5  15        0.20       18.08     18.08 o 
  -4   6  15       23.92       28.77     17.50 o 
  -3   6  15        8.80        8.43     18.67 o 
  -2   6  15        8.65        1.18     19.90 o 
  -1   6  15       11.99        4.74     20.00 o 
  -2  -5  16       14.84       18.81     15.80 o 
  -1  -5  16        0.10        3.07     16.46 o 
   0  -5  16        8.03        4.68     16.16 o 
   1  -5  16       21.47       14.46     18.00 o 
   2  -5  16        0.00        4.97     17.65 o 
   3  -5  16       20.81       27.95     16.59 o 
  -4  -4  16        0.08       19.13     13.97 o 
  -3  -4  16        2.26       15.05     14.46 o 
  -2  -4  16        4.78       20.09     15.23 o 
  -1  -4  16        0.00        5.60     16.48 o 
   0  -4  16        0.87        8.16     11.76 o 
   1  -4  16       23.61        1.09     17.06 o 
   2  -4  16        0.12        1.56     16.59 o 
   3  -4  16        4.14       15.91     15.91 o 
   4  -4  16        7.04        1.48     15.97 o 
  -5  -3  16        2.54       10.01     13.58 o 
  -4  -3  16        2.07       29.90     14.19 o 
  -3  -3  16       30.38        5.26     15.48 o 
  -2  -3  16       18.97       39.00     14.82 o 
  -1  -3  16       14.00       34.04     16.23 o 
   0  -3  16        4.52       12.53     11.29 o 
   1  -3  16        4.25       27.91     15.52 o 
   2  -3  16       13.71        0.46     16.31 o 
   3  -3  16       74.45       57.22     17.61 o 
   4  -3  16        8.46       34.67     15.44 o 
  -5  -2  16        0.05       13.18     13.61 o 
  -4  -2  16        0.16        0.00     14.36 o 
  -3  -2  16        0.28       16.01     16.01 o 
  -2  -2  16       99.85       92.37     17.20 o 
  -1  -2  16       23.62       27.04     15.69 o 
   0  -2  16       42.92       63.11     11.77 o 
   1  -2  16      269.68      297.92     21.28 o 
   2  -2  16       11.54       48.13     15.38 o 
   3  -2  16       39.79       32.26     17.56 o 
   4  -2  16       57.44       86.40     16.47 o 
  -6  -1  16        1.84       16.18     13.73 o 
  -5  -1  16        4.14        4.22     15.50 o 
  -4  -1  16       20.17       28.71     15.56 o 
  -3  -1  16       46.38       59.07     15.59 o 
  -2  -1  16       43.39       88.28     16.20 o 
  -1  -1  16       85.59      107.89     17.13 o 
   0  -1  16       24.04       38.96     12.03 o 
   1  -1  16      277.98      291.92     20.45 o 
   2  -1  16      365.37      342.53     23.18 o 
   3  -1  16      216.87      244.84     19.90 o 
   4  -1  16        6.18       13.69     15.70 o 
  -6   0  16       15.19       21.71     15.79 o 
  -5   0  16        1.20       16.83     16.83 o 
  -4   0  16        5.65        8.27     16.18 o 
  -3   0  16       17.50       17.34      5.15 o 
  -2   0  16      233.44      235.18     19.76 o 
  -1   0  16       28.90       31.23     16.23 o 
   0   0  16      121.07      155.97     14.26 o 
   1   0  16        3.83        0.48     16.78 o 
   2   0  16      134.03      130.62     19.04 o 
   3   0  16       12.52       21.47     16.60 o 
   4   0  16      103.35       87.28     17.82 o 
  -6   1  16       13.44        3.43     17.24 o 
  -5   1  16       48.15       56.26     17.32 o 
  -4   1  16       56.72       71.58     16.76 o 
  -3   1  16      148.80      164.72     19.31 o 
  -2   1  16       14.41       48.62     16.32 o 
  -1   1  16       36.32       36.46     11.19 o 
   0   1  16       49.42       56.54     12.92 o 
   1   1  16       96.42       89.29     17.17 o 
   2   1  16       47.43       52.05     17.27 o 
   3   1  16       27.53        1.87     16.24 o 
   4   1  16        0.65       15.52     15.52 o 
  -6   2  16        0.31        3.00     15.97 o 
  -5   2  16        8.51       31.41     16.16 o 
  -4   2  16       16.97       56.28     16.53 o 
  -3   2  16       16.76       16.38     16.38 o 
  -2   2  16      258.28      224.22     18.51 o 
  -1   2  16       41.37       44.59     16.68 o 
   0   2  16       16.24       34.94     11.25 o 
   1   2  16       76.48       74.96     17.48 o 
   2   2  16        0.26       16.11     16.11 o 
   3   2  16       16.84       26.12     15.17 o 
  -6   3  16        5.53        8.99     15.39 o 
  -5   3  16        9.24        4.14     16.15 o 
  -4   3  16       49.24       29.12     16.18 o 
  -3   3  16        2.21       15.14     15.85 o 
  -2   3  16        0.61        0.26     15.17 o 
  -1   3  16       30.13        9.03     17.03 o 
   0   3  16       21.20       18.85     11.26 o 
   1   3  16        9.62        9.65     15.07 o 
   2   3  16       27.29       26.94     15.84 o 
   3   3  16        0.30       17.47     14.34 o 
  -5   4  16        0.09       18.24     14.78 o 
  -4   4  16        1.23        5.33     15.75 o 
  -3   4  16        1.02        8.70     15.87 o 
  -2   4  16       80.42       41.36     18.75 o 
  -1   4  16        0.09        3.90     16.07 o 
   0   4  16        3.61       13.94     11.46 o 
   1   4  16        3.79       16.53     16.53 o 
   2   4  16        5.07        1.03     16.19 o 
  -4   5  16       20.78        2.17     17.34 o 
  -3   5  16       25.35       11.69     17.62 o 
  -2   5  16        0.05       26.78     17.15 o 
  -1   5  16       10.63        2.34     18.18 o 
   0   5  16        9.60        3.38     12.93 o 
  -1  -5  17       12.33       15.23     15.40 o 
   0  -5  17       42.30       30.39     11.93 o 
   1  -5  17        7.27        6.43     17.50 o 
  -3  -4  17        7.63       13.17     14.96 o 
  -2  -4  17       23.61       34.40     15.23 o 
  -1  -4  17       27.27       44.92     14.94 o 
   0  -4  17       28.82       25.99     19.29 o 
   1  -4  17       67.94       57.34     17.49 o 
   2  -4  17       29.77       46.65     15.70 o 
  -4  -3  17        0.30        0.45     13.86 o 
  -3  -3  17       24.77        5.55     15.19 o 
  -2  -3  17       21.67       15.90     15.47 o 
  -1  -3  17       62.61       56.56     16.39 o 
   0  -3  17       65.61       70.33     12.60 o 
   1  -3  17       19.19       12.98     17.08 o 
   2  -3  17       26.89       14.58     15.75 o 
   3  -3  17       32.20       13.57     16.61 o 
  -4  -2  17       71.20       28.19     15.00 o 
  -3  -2  17       81.77       87.27     15.12 o 
  -2  -2  17       40.15       56.10     16.22 o 
  -1  -2  17       23.96       29.91     16.66 o 
   0  -2  17       57.35       64.28     12.23 o 
   1  -2  17      134.39      130.64     17.78 o 
   2  -2  17       22.54       57.60     14.52 o 
   3  -2  17       21.35       39.86     16.01 o 
  -5  -1  17       12.87       24.63     14.88 o 
  -4  -1  17        5.69        7.89     16.19 o 
  -3  -1  17       11.55        9.46     15.76 o 
  -2  -1  17      111.18      145.26     17.43 o 
  -1  -1  17      171.44      186.73     19.00 o 
   0  -1  17       42.89       35.66     30.28 o 
   1  -1  17      100.99      123.13     18.22 o 
   2  -1  17       18.52       17.46     16.24 o 
   3  -1  17       23.48       46.65     15.75 o 
  -5   0  17        6.86        7.23      1.86 o 
  -4   0  17       75.20       63.44     17.17 o 
  -3   0  17        6.53       13.87     14.52 o 
  -2   0  17       14.62       15.64      4.24 o 
  -1   0  17       18.95       30.17     16.38 o 
   0   0  17        9.12        2.39     13.00 o 
   1   0  17        2.24       22.88     15.71 o 
   2   0  17        7.83        0.45     16.60 o 
   3   0  17        0.44       17.64     15.29 o 
  -5   1  17        0.86        9.00     16.25 o 
  -4   1  17        2.38        7.73     15.45 o 
  -3   1  17        2.75        5.83     16.79 o 
  -2   1  17       17.01        5.86     17.26 o 
  -1   1  17        2.89       16.65     16.65 o 
   0   1  17       11.45        3.85     11.21 o 
   1   1  17       82.22       85.24     17.06 o 
   2   1  17       38.07        9.13     16.78 o 
   3   1  17       11.63       29.16     14.91 o 
  -5   2  17       19.71       14.05     16.12 o 
  -4   2  17        0.68       20.74     15.16 o 
  -3   2  17        7.62        6.47     16.55 o 
  -2   2  17       64.50       40.71     17.66 o 
  -1   2  17        0.14        1.53     16.15 o 
   0   2  17        2.33        2.68     11.18 o 
   1   2  17        3.20       16.16     16.16 o 
   2   2  17       26.67       40.42     14.42 o 
  -5   3  17       15.33       14.25     16.22 o 
  -4   3  17        9.77        9.11     15.43 o 
  -3   3  17        0.17       16.43     16.43 o 
  -2   3  17       12.65       16.72     16.46 o 
  -1   3  17        4.30       28.02     14.83 o 
   0   3  17       73.20       71.32     11.86 o 
   1   3  17       29.80       24.68     16.35 o 
   2   3  17       12.24       15.76     15.76 o 
  -4   4  17        5.17        9.29     15.91 o 
  -3   4  17       24.63       48.36     15.94 o 
  -2   4  17       28.71       34.74     16.17 o 
  -1   4  17       20.22       23.12     16.59 o 
   0   4  17       10.32        1.94     11.50 o 
   0  -4  18       18.78       16.17     10.87 o 
  -2  -3  18        2.63       15.22     15.22 o 
  -1  -3  18        3.27        9.57     15.25 o 
   0  -3  18        0.65        1.53     11.28 o 
   1  -3  18       15.85       15.29     16.13 o 
   2  -3  18        0.15        0.45     14.95 o 
  -3  -2  18       16.25       20.68     15.06 o 
  -2  -2  18        3.16       19.99     14.75 o 
  -1  -2  18        3.04       16.21     16.21 o 
   0  -2  18        2.10        8.27     13.78 o 
   1  -2  18       34.40       36.10     15.99 o 
   2  -2  18        6.47        6.21     14.52 o 
  -4  -1  18        3.21       13.64     14.97 o 
  -3  -1  18       12.85       20.94     14.97 o 
  -2  -1  18        1.37        5.61     15.90 o 
  -1  -1  18       38.20       41.68     16.67 o 
   0  -1  18        1.38       11.33     11.16 o 
   1  -1  18        0.38       15.85     15.88 o 
   2  -1  18        2.77        7.35     14.70 o 
  -4   0  18        6.94        2.68     15.07 o 
  -3   0  18        0.20       14.27     15.14 o 
  -2   0  18       10.62        0.46     16.63 o 
  -1   0  18        0.58       15.66     15.89 o 
   0   0  18      206.45      213.29     14.32 o 
   1   0  18       35.84       23.24     15.94 o 
   2   0  18       25.18       21.43     15.95 o 
  -4   1  18        4.63        3.68     15.61 o 
  -3   1  18       22.59       18.30     16.08 o 
  -2   1  18       10.18        7.16     16.06 o 
  -1   1  18       98.08      104.37     18.51 o 
   0   1  18        7.24       11.30     11.30 o 
   1   1  18      171.18      170.54     18.38 o 
   2   1  18       47.63       27.87     16.11 o 
  -4   2  18       24.99       48.83     15.41 o 
  -3   2  18        1.65       11.05     15.75 o 
  -2   2  18        5.10       21.50     14.88 o 
  -1   2  18       58.37       65.67     16.96 o 
   0   2  18       36.65       44.48     11.77 o 
   1   2  18       16.43       10.92     14.74 o 
  -3   3  18        5.88       33.16     15.47 o 
  -2   3  18       31.11       10.10     17.15 o 
  -1   3  18       14.45        5.65     16.12 o 
   0   3  18       46.62       51.25     11.55 o 
  -1  -2  19       43.43       49.38     15.98 o 
   0  -2  19       45.76       50.86     20.18 o 
  -2  -1  19        4.28       26.35     14.98 o 
  -1  -1  19       42.75       59.64     15.30 o 
   0  -1  19        8.75        2.76     11.20 o 
   1  -1  19       58.99       69.40     15.67 o 
  -3   0  19       33.77       33.73     15.11 o 
  -2   0  19       43.00       53.68     16.57 o 
  -1   0  19       32.79       20.72     16.31 o 
   0   0  19       56.47       41.33     15.17 o 
   1   0  19        6.43        8.71     15.48 o 
  -3   1  19       34.76       39.63     15.61 o 
  -2   1  19       34.43       17.14     15.72 o 
  -1   1  19       13.75        0.00     15.59 o 
   0   1  19       23.24       28.95     12.05 o 
  -2   2  19        6.97        0.45     15.34 o 
  -1   2  19       19.33       14.00     16.01 o 
                                                 
